# Supplementary material for: Host-parasitoid associations in marine planktonic time series: Can metabarcoding help reveal them?
Source: PLoS One. 2021 Jan 7;16(1):e0244817. doi: 10.1371/journal.pone.0244817 (PMC7790432; doi:10.1371/journal.pone.0244817)
Supplement: S1 Table — (XLSX) [file pone.0244817.s006.xlsx]

## Sheet: S1 Table 
S1 Table. Sampling information and environmental parameters.
Sample_ID	Sampling Phase	Date	Season	SECCHI [m]	Temperature [°C]	Salinity [PSU]	SiO4 [µmol L-1]	PO4 [µmol L-1]	NO3 [µmol L-1]	Chl a Hplc [µg L-1]	Tide	Sunshine duration [h]	total parasite occurrence [%]
HL_15-03-16	1	2016-03-15	spring	6.2	5.9	33.1803	5.30714	0.210909	15.6539	3.67952	low	0.1	5.19064
HL_16-03-16	1	2016-03-16	spring	5.2	5.8	33.2021	5.09286	0.180606	15.7493	NA	low	10.9	4.38812
HL_17-03-16	1	2016-03-17	spring	4.8	5.9	33.0513	5.42024	0.507879	14.8209	3.96824	low	8.7	12.1172
HL_18-03-16	1	2016-03-18	spring	4.6	6	33.1472	4.21786	0.162424	14.7371	NA	low	0.6	9.59247
HL_21-03-16	1	2016-03-21	spring	4	6	31.594	13.3667	0.313939	26.0137	NA	high	1	8.39918
HL_22-03-16	1	2016-03-22	spring	2.5	6.2	32.3763	8.46786	0.162424	21.3487	3.2686	high	1.9	10.0826
HL_23-03-16	1	2016-03-23	spring	5	6.4	32.5337	8.89048	0.192727	21.0624	NA	high	10	3.49631
HL_24-03-16	1	2016-03-24	spring	5.9	6.4	31.7399	11.8726	0.235152	24.0321	2.25284	high	1.9	13.2198
HL_29-03-16	1	2016-03-29	spring	2.9	6.4	33.4085	0.872619	0.01	13.1537	6.76896	low	10.5	9.27584
HL_30-03-16	1	2016-03-30	spring	3.9	6.4	33.6965	1.02143	0.01	6.47399	NA	low	8.1	10.1734
HL_31-03-16	1	2016-03-31	spring	4	6.4	33.471	1.01548	0.01	8.29229	4.9638	low	10.1	19.136
HL_01-04-16	1	2016-04-01	spring	4	6.4	33.2572	1.41429	0.01	7.51288	NA	low	11	14.8216
HL_04-04-16	1	2016-04-04	spring	5.9	6.9	33.418	0.653333	0.190071	11.0711	NA	high	6.7	13.3384
HL_05-04-16	1	2016-04-05	spring	6.2	7	33.5136	0.447273	0.01	9.15627	2.66636	high	0	16.2693
HL_06-04-16	1	2016-04-06	spring	6.2	7.2	33.5047	0.465455	0.012766	10.3198	NA	high	4.8	20.0098
HL_07-04-16	1	2016-04-07	spring	3.6	7	33.6191	0.62303	0.0765957	11.0654	2.5398	high	6.5	13.925
HL_08-04-16	1	2016-04-08	spring	4.5	7.2	33.5308	0.732121	0.0907801	8.13667	NA	low	6.9	16.7036
HL_11-04-16	1	2016-04-11	spring	6	7.2	33.5848	1.07152	0.466667	8.67798	NA	low	12.5	22.921
HL_12-04-16	1	2016-04-12	spring	3.5	7.4	33.6169	0.544242	0.0836879	8.25173	1.76011	low	3.2	30.6327
HL_13-04-16	1	2016-04-13	spring	6.5	7.5	33.6026	0.495758	0.01	7.96284	NA	low	0	7.88858
HL_14-04-16	1	2016-04-14	spring	7	7.5	33.6381	0.513939	1.31773	7.69758	2.16982	low	3.5	12.2974
HL_15-04-16	1	2016-04-15	spring	6.5	7.5	33.5718	0.562424	0.388652	7.15687	NA	low	3	10.437
HL_18-04-16	1	2016-04-18	spring	2.5	8	33.6496	0.780606	1.43121	7.43175	NA	high	0.2	11.5539
HL_19-04-16	1	2016-04-19	spring	2.1	7.8	33.6206	0.568485	0.0624113	7.17335	2.60857	high	9.2	10.4289
HL_20-04-16	1	2016-04-20	spring	2.5	7.9	32.6213	0.738182	0.15461	8.0195	NA	high	4.9	3.74529
HL_22-04-16	1	2016-04-22	spring	3.5	8.1	32.1958	0.507879	0.0482269	14.3594	NA	low	5.1	10.5573
HL_25-04-16	1	2016-04-25	spring	1.8	8.2	32.1947	0.253333	0.0269504	10.838	NA	low	4.8	5.61805
HL_26-04-16	1	2016-04-26	spring	4.5	7.9	32.3628	0.453333	0.0340426	11.4785	1.86673	low	8.8	8.26855
HL_27-04-16	1	2016-04-27	spring	3	8	31.8206	0.313939	0.0765957	14.0746	NA	low	1.5	9.6798
HL_28-04-16	1	2016-04-28	spring	3.5	7.8	32.1172	0.62303	0.133333	12.7589	1.39316	low	9.1	10.9438
HL_29-04-16	1	2016-04-29	spring	3.1	8.1	32.3667	0.398788	0.0836879	13.4327	NA	low	0	14.6129
HL_02-05-16	1	2016-05-02	spring	4.5	8.6	32.4644	0.396285	0.132124	10.4116	NA	high	11	6.02082
HL_03-05-16	1	2016-05-03	spring	5	8.8	32.8199	0.133127	0.0514785	7.73697	1.96166	high	10.2	9.02163
HL_06-05-16	1	2016-05-06	spring	4	8.2	32.7252	0.267286	0.199328	5.4696	NA	low	13.9	5.50465
HL_10-05-16	1	2016-05-10	spring	4.9	9.8	32.7349	0.370485	0.159005	5.13026	2.387	low	13.2	13.7734
HL_11-05-16	1	2016-05-11	spring	5.1	10	32.788	0.287926	0.111962	4.69367	NA	low	13.4	19.9003
HL_12-05-16	1	2016-05-12	spring	4	10.4	32.7673	0.747162	0.575672	3.30088	1.58972	low	14.4	11.0518
HL_13-05-16	1	2016-05-13	spring	5	10	32.9074	0.241486	0.125403	3.29362	NA	low	13.8	14.9213
HL_17-05-16	1	2016-05-17	spring	4	10.4	31.9334	0.360165	0.0985215	7.19331	0.691477	high	5.1	6.1889
HL_18-05-16	1	2016-05-18	spring	5.5	10.7	31.936	0.566563	0.206048	6.57381	NA	high	8.7	2.42856
HL_19-05-16	1	2016-05-19	spring	5.5	10.6	32.0518	0.416925	0.0649194	11.0905	0.341239	high	8.1	7.54095
HL_20-05-16	1	2016-05-20	spring	6.5	10.6	32.1778	0.638803	0.0918011	8.76343	NA	high	0.1	5.40793
HL_23-05-16	1	2016-05-23	spring	5.5	11.3	31.7432	0.97936	0.0178763	6.67845	NA	low	0	28.3551
HL_24-05-16	1	2016-05-24	spring	4.5	11.5	31.5424	1.387	0.0514785	10.2073	0.12655	low	0	7.18431
HL_25-05-16	1	2016-05-25	spring	4.5	11.4	31.7667	1.07224	0.39422	6.44802	NA	low	0	9.35981
HL_26-05-16	1	2016-05-26	spring	5	11.4	31.6961	2.06295	0.206048	6.56317	0.109678	low	0	8.26972
HL_27-05-16	1	2016-05-27	spring	5	11.7	31.6754	2.56347	0.474866	11.1538	NA	low	7.5	6.57076
HL_30-05-16	1	2016-05-30	spring	5	12.2	31.5971	2.15583	0.279973	8.94458	NA	low	14.1	16.177
HL_31-05-16	1	2016-05-31	spring	4	13	31.749	2.24355	0.468145	9.40817	0.257571	low	7.2	15.4476
HL_15-06-16	2	2016-06-15	summer	8.1	13.8	32.8095	2.40506	0.401158	1.89571	NA	high	6.5	27.3542
HL_29-06-16	2	2016-06-29	summer	4.5	15.4	33.0615	0.385021	0.362548	0.01	NA	high	8.7	5.85544
HL_20-07-16	2	2016-07-20	summer	6	17.9	32.1935	2.77185	0.01	0.0484315	NA	low	14	25.4645
HL_10-08-16	2	2016-08-10	summer	2	17.9	31.9352	4.2303	0.236873	0.01	NA	low	8.5	12.2732
HL_25-08-16	2	2016-08-25	summer	6	18.7	31.9384	5.36643	0.21937	0.763027	1.95666	low	13.1	2.82879
HL_12-10-16	2	2016-10-12	autumn	2.8	14.6	31.5329	9.77386	0.848046	1.62083	NA	high	0.1	5.20685
HL_06-12-16	3	2016-12-06	winter	3.5	9.1	33.3347	2.81846	0.276411	1.07047	0.511816	low	1.4	11.9033
HL_13-12-16	3	2016-12-13	winter	3.5	9.1	32.5862	7.4139	0.609262	1.74513	0.427228	high	0	10.4261
HL_15-12-16	3	2016-12-15	winter	4	9.2	33.4832	6.76037	1.68741	0.773504	0.201458	high	0	16.6243
HL_20-12-16	3	2016-12-20	winter	4	8.4	NA	7.611	0.696093	1.20871	0.253368	low	0	11.141
HL_22-12-16	3	2016-12-22	winter	1.5	8.5	34.0328	6.97822	0.529667	1.43751	0.118033	low	0	11.2931
HL_29-12-16	3	2016-12-29	winter	2	6.8	32.1194	16.5529	1.16643	8.18829	0.437941	high	1.2	7.82045
HL_03-01-17	3	2017-01-03	winter	1.5	7.6	32.9436	10.6504	0.746744	2.67899	0.31961	low	0	8.63145
HL_05-01-17	3	2017-01-05	winter	0.3	5.8	31.726	17.9429	0.985528	8.14759	0.415728	low	3.7	8.97939
HL_10-01-17	3	2017-01-10	winter	1.5	6.6	32.5847	10.6307	0.536814	9.02578	0.156567	high	0.4	9.42275
HL_12-01-17	3	2017-01-12	winter	0.3	6.8	33.119	8.97095	0.617135	3.72085	0.819896	high	1.7	2.11497
HL_17-01-17	3	2017-01-17	winter	1.5	4.8	32.2455	1.337	0.056	0.7055	0.137332	low	2.3	12.0158
HL_19-01-17	3	2017-01-19	winter	2	5	32.7663	1.3265	0.1155	0.6565	0.332858	low	0.6	10.6008
HL_24-01-17	3	2017-01-24	winter	1.5	3.8	30.5701	24.7541	0.985274	25.3119	0.216338	high	0.1	6.72392
HL_26-01-17	3	2017-01-26	winter	2.8	5	32.2787	13.6546	0.771084	10.5709	0.180605	high	2.2	8.0814
HL_31-01-17	3	2017-01-31	winter	2.8	5.5	33.0291	8.30705	0.643909	1.98269	0.871024	low	0	6.40032
HL_02-02-17	3	2017-02-02	winter	2.5	5.5	33.4034	6.93257	0.583668	1.97111	0.320552	low	2.5	10.0927
HL_07-02-17	3	2017-02-07	winter	3.9	5.3	33.6484	5.64734	0.591014	1.3427	0.369062	low	0.8	10.734
HL_09-02-17	3	2017-02-09	winter	4	4.9	33.6909	4.92754	0.608295	1.24755	0.401333	high	0	8.24487
HL_14-02-17	3	2017-02-14	winter	3.8	3.9	33.824	4.16425	0.400922	1.08815	0.52152	low	8.5	9.76474
HL_16-02-17	3	2017-02-16	winter	5.2	4.7	33.8315	5.13043	0.395161	1.77665	0.231384	low	0	9.66006
HL_21-02-17	3	2017-02-21	winter	2	5.1	33.7837	4.62319	0.395161	3.19292	0.343058	low	8.5	9.14247
HL_23-02-17	3	2017-02-23	winter	1	5	33.8597	5.27053	0.458525	2.40515	0.690214	high	0	8.27636
HL_28-02-17	3	2017-02-28	winter	1.5	4.9	33.5805	6.3913	0.53341	4.72784	0.713142	high	4	12.0967
HL_02-03-17	3	2017-03-02	spring	2.5	4.8	33.6628	6.68116	0.498848	4.05663	0.589204	low	4.7	21.117
HL_07-03-17	3	2017-03-07	spring	2.4	4.8	33.6159	6.99441	0.716802	3.45912	0.881132	low	0	17.3352
HL_09-03-17	3	2017-03-09	spring	3.5	4.9	33.5743	7.13408	0.601626	4.85926	0.692066	high	0.4	17.1155
HL_14-03-17	3	2017-03-14	spring	4.5	5.2	33.5295	7.0838	3.02033	5.0454	0.77225	high	4.9	12.3086
HL_16-03-17	3	2017-03-16	spring	3	5.2	33.6076	5.1676	0.560976	3.43599	0.740796	low	7.9	15.8895
HL_21-03-17	3	2017-03-21	spring	3	5.2	33.2254	4.96648	0.4729	4.06577	0.604665	low	9.1	10.9144
HL_23-03-17	3	2017-03-23	spring	2	5.6	32.7751	6.58101	0.439024	9.38803	0.850518	low	9.7	8.80723
HL_28-03-17	3	2017-03-28	spring	4	5.6	32.8987	5.60335	0.384824	6.63467	0.550086	low	10.8	11.4612
HL_30-03-17	3	2017-03-30	spring	2.5	5.9	33.0167	5.48045	0.364499	7.36115	0.666295	low	5.3	9.17924
HL_04-04-17	3	2017-04-04	spring	4.2	6.4	32.7068	7.27835	0.494609	8.74861	0.667264	low	12	4.43875
HL_06-04-17	3	2017-04-06	spring	2.5	6.4	30.9235	13.1701	0.427224	27.4199	0.809345	high	5.3	18.3931
HL_11-04-17	3	2017-04-11	spring	2.5	7	32.1494	6.72165	0.339623	11.844	0.961845	low	6.3	9.6894
HL_13-04-17	3	2017-04-13	spring	2	6.9	32.2784	6.01546	0.245283	11.3708	1.16162	low	8	10.812
HL_18-04-17	3	2017-04-18	spring	2.3	7.9	30.4746	8.15979	0.845013	28.9893	1.19568	low	9.2	6.93741
HL_20-04-17	3	2017-04-20	spring	1.7	8.3	31.0932	15.634	1.19542	28.9232	0.55751	low	4.6	6.30882
HL_25-04-17	3	2017-04-25	spring	1.7	7.3	31.0218	6.76804	0.380054	24.5515	2.78314	high	6.7	9.87066
HL_27-04-17	3	2017-04-27	spring	2.5	8	31.3601	6.46907	0.494609	21.8297	2.33829	low	5	15.8894
HL_02-05-17	3	2017-05-02	spring	2.5	8.2	31.6919	3.91376	0.101215	17.6356	1.94308	low	5.5	18.7951
HL_04-05-17	3	2017-05-04	spring	2.6	8.6	30.6369	5.00546	0.222672	20.1088	1.86025	low	5	20.2841
HL_09-05-17	3	2017-05-09	spring	3	9.4	30.0507	3.09498	0.01	21.7522	1.56283	high	3.2	12.8924
HL_11-05-17	3	2017-05-11	spring	4.2	8.7	32.7024	2.10699	0.01	16.0219	1.86098	low	13.2	7.23286
HL_16-05-17	3	2017-05-16	spring	5.5	10.6	31.3794	1.82314	0.01	16.5941	1.83583	low	2	6.63864
HL_18-05-17	3	2017-05-18	spring	5	11.4	31.1946	2.62009	0.01	18.3877	2.22478	low	3.7	5.03698
HL_23-05-17	3	2017-05-23	spring	7	11.4	32.6379	2.1179	0.01	8.06688	1.8107	high	8	3.51874
HL_30-05-17	3	2017-05-30	spring	5.5	12.7	31.7859	1.65939	0.01	7.79492	2.10713	low	0.3	3.01738
HL_01-06-17	3	2017-06-01	summer	4.8	12.1	32.2209	2.22089	0.0567465	4.61531	2.62639	low	12.2	5.19098
HL_06-06-17	3	2017-06-06	summer	5.5	14	32.2097	1.07291	0.37831	4.75916	2.13683	high	7	7.53935
HL_08-06-17	3	2017-06-08	summer	1.8	12.8	32.4634	1.3395	0.100883	2.41872	2.76303	high	0	4.0752
HL_13-06-17	3	2017-06-13	summer	3.2	13.1	32.6718	2.49293	0.0504414	0.862731	2.91065	low	4.7	4.38863
HL_15-06-17	3	2017-06-15	summer	5.5	14.5	32.4886	1.1926	0.655738	0.191571	3.1941	high	10.4	4.90207
HL_20-06-17	3	2017-06-20	summer	7	15.3	32.3608	2.25898	0.0693569	0.0593886	2.07392	high	12.2	14.1975
HL_22-06-17	3	2017-06-22	summer	7	16.1	31.798	1.9543	0.037831	0.0572052	1.75193	high	4.5	3.29832
HL_27-06-17	3	2017-06-27	summer	5	NA	32.5944	1.5136	0.0945776	0.0681223	1.17626	low	11.8	14.4187
HL_29-06-17	3	2017-06-29	summer	7.25	15.6	32.2759	3.05876	0.989912	0.050655	0.826942	low	5.3	8.56585
HL_04-07-17	3	2017-07-04	summer	6	15.8	32.2161	2.49946	0.304029	0.85716	1.49258	high	4.8	3.15585
HL_06-07-17	3	2017-07-06	summer	6.5	17	32.0529	2.03359	0.236874	0.09	2.16008	low	13.4	2.50008
HL_11-07-17	3	2017-07-11	summer	4.5	17.4	31.5352	1.47021	0.120879	0.337682	1.26643	low	7.4	2.8463
HL_13-07-17	3	2017-07-13	summer	6	16	32.1992	2.88407	0.212454	0.09	0.985949	low	9.2	2.32731
HL_18-07-17	3	2017-07-18	summer	6.75	16.7	32.1585	2.29902	0.01	0.09	1.04681	high	11.7	4.7969
HL_20-07-17	3	2017-07-20	summer	6	17.7	31.5701	3.08992	0.017094	0.367668	1.8987	high	0.9	4.04272
HL_25-07-17	3	2017-07-25	summer	6	16.9	32.4757	3.5883	0.603175	0.25743	1.73181	low	0.9	9.84331
HL_27-07-17	3	2017-07-27	summer	4.7	17.9	31.292	2.74865	0.377289	0.196208	3.56163	low	1.5	13.1332
HL_01-08-17	3	2017-08-01	summer	4.5	17.7	32.0276	4.01864	0.01	0.09	2.37586	low	4.3	3.72751
HL_03-08-17	3	2017-08-03	summer	5	17.5	32.7437	4.72039	0.01	0.09	1.33004	high	2.7	7.45539
HL_08-08-17	3	2017-08-08	summer	6.5	17.8	32.5321	5.99781	0.311024	0.536597	1.37181	low	3.4	6.93936
HL_10-08-17	3	2017-08-10	summer	4	18.1	32.8564	5.46601	0.186352	0.30623	1.69815	low	9.5	2.58219
HL_15-08-17	3	2017-08-15	summer	6	17.9	32.9875	6.88596	0.304462	0.507228	1.4993	low	3.8	6.4027
HL_17-08-17	3	2017-08-17	summer	4.5	18	32.9989	7.45066	0.507874	0.351909	1.15482	high	0.1	6.82333
HL_22-08-17	3	2017-08-22	summer	4	18.1	32.6947	6.82566	0.324147	0.394668	1.87274	low	7.4	5.75467
HL_24-08-17	3	2017-08-24	summer	3.5	18	32.1816	5.52632	0.330709	0.290649	2.54624	low	10.2	5.85578
HL_29-08-17	3	2017-08-29	summer	4.5	18.2	32.7844	6.70504	0.245407	0.164869	1.54139	low	9.5	6.33297
HL_31-08-17	3	2017-08-31	summer	2.5	18.2	31.6157	6.79825	0.33727	0.908325	4.20757	low	2.7	7.0699
HL_07-09-17	3	2017-09-07	autumn	3.5	17.9	32.788	7.66632	0.39263	1.05412	1.85696	low	1.4	7.97319
HL_12-09-17	3	2017-09-12	autumn	3.2	17.7	32.7964	5.82008	0.595934	1.80903	1.57355	low	5.2	7.13649
HL_14-09-17	3	2017-09-14	autumn	1.2	17.1	32.9507	5.80439	0.487929	0.816267	2.82965	low	1.3	16.2316
HL_19-09-17	3	2017-09-19	autumn	3	17	32.9287	6.80858	0.519695	0.950261	1.67556	high	3.6	16.495
HL_21-09-17	3	2017-09-21	autumn	3	16.9	33.0424	6.0136	0.481576	1.34914	1.83134	low	2	21.2368
HL_26-09-17	3	2017-09-26	autumn	3.4	16.9	33.129	4.06276	0.290978	1.01685	1.4003	low	0.2	23.1144
HL_28-09-17	3	2017-09-28	autumn	4	16.6	33.1369	5.65795	0.41169	1.07404	1.0236	low	0	16.3346
HL_05-10-17	3	2017-10-05	autumn	0.8	16	33.2161	6.53661	0.66582	1.69354	1.75352	high	2.6	17.8377
HL_10-10-17	3	2017-10-10	autumn	2.1	15.1	32.6666	10.5586	0.84371	2.45734	1.8479	low	1.2	12.4335
HL_12-10-17	3	2017-10-12	autumn	1	15	32.7938	10.1297	0.761118	2.07111	1.20744	low	3.8	26.0695
HL_17-10-17	3	2017-10-17	autumn	5.2	15.2	33.0679	5.88808	0.485714	2.89386	0.835729	high	2.2	8.63452
HL_19-10-17	3	2017-10-19	autumn	2	15.1	32.9697	6.29603	0.51677	2.20063	0.739499	high	0	10.1576
HL_24-10-17	3	2017-10-24	autumn	3	14.8	33.3799	5.23954	0.473292	1.97678	0.580089	low	0	13.5319
HL_26-10-17	3	2017-10-26	autumn	3	14.8	33.3987	4.85774	0.41118	2.31387	0.798906	low	0	7.00169
HL_02-11-17	3	2017-11-02	autumn	1	13.8	31.4858	14.5807	1.04993	8.44984	1.12573	high	7.4	12.9637
HL_07-11-17	3	2017-11-07	autumn	1.8	12.7	32.3141	6.19565	1.20105	6.88554	0.382642	low	3.9	14.8082
HL_09-11-17	3	2017-11-09	autumn	1.8	13.2	32.9391	5.36232	0.498029	6.71891	1.50375	low	0.8	21.3201
HL_14-11-17	3	2017-11-14	autumn	0.9	11.2	31.4792	13.9389	0.879106	10.58	0.378707	low	0.3	21.6193
HL_16-11-17	3	2017-11-16	autumn	1.7	11.7	32.1467	10.766	0.629435	12.1982	0.426572	high	0	14.7957
HL_21-11-17	3	2017-11-21	autumn	1.2	11.5	31.4874	16.9203	0.944809	10.055	0.483724	high	0	24.3423
HL_23-11-17	3	2017-11-23	autumn	1.2	10.7	31.7327	15.3623	0.911958	11.2219	0.665432	low	0.5	19.2899
HL_28-11-17	3	2017-11-28	autumn	1	10	32.2386	13.4627	0.675427	6.97033	0.435144	low	1.2	17.7646
HL_30-11-17	3	2017-11-30	autumn	1.2	9.4	31.5707	17.9296	0.7477	14.2775	0.485731	low	0.1	22.5137
HL_05-12-17	3	2017-12-05	winter	1.5	9	32.0801	11.765	0.760841	10.8693	0.457194	high	0.2	33.0092
HL_12-12-17	3	2017-12-12	winter	1.2	7.6	32.0796	7.97101	0.616294	12.1623	0.408519	low	0.5	28.3652
HL_14-12-17	3	2017-12-14	winter	1.5	7.8	32.3596	9.80849	0.570302	8.93255	0.317084	high	0	37.0756
HL_19-12-17	3	2017-12-19	winter	2	7.2	32.9806	7.78468	0.563732	7.83411	0.375844	high	0	30.6528
HL_21-12-17	3	2017-12-21	winter	2.9	7.3	33.2512	6.53727	0.452037	8.00255	0.458964	high	0	33.247
HL_28-12-17	3	2017-12-28	winter	1.2	6.9	33.4383	5.7764	0.353482	5.99821	0.410429	low	2.4	24.9842
HL_02-01-18	3	2018-01-02	winter	2.5	6.8	32.5679	8.84283	NA	7.8222	0.572637	high	3.2	23.7136
HL_04-01-18	3	2018-01-04	winter	1	7.1	33.6285	7.91456	0.46133	7.34569	0.559125	high	0.6	22.0559
HL_11-01-18	3	2018-01-11	winter	2.5	5.9	33.5227	7.44515	1.10583	5.35278	0.432233	low	0.7	23.6957
HL_16-01-18	3	2018-01-16	winter	1.5	6.1	33.6502	7.40295	0.41384	5.54868	0.468337	high	0.6	12.5536
HL_18-01-18	3	2018-01-18	winter	1.5	5.8	33.7935	6.46414	0.488467	6.57214	0.570201	high	0	8.2489
HL_23-01-18	3	2018-01-23	winter	4.7	5.9	33.4944	4.58122	0.488467	7.71687	0.54509	low	0	11.3157
HL_25-01-18	3	2018-01-25	winter	4.3	6.2	33.613	9.12764	1.08548	7.18831	0.492922	low	0	10.6727
HL_30-01-18	3	2018-01-30	winter	1.7	5.9	33.4391	6.12658	1.3772	8.55164	0.37527	high	4.2	8.93895
HL_01-02-18	3	2018-02-01	winter	2.5	5.5	33.2949	6.08439	0.339213	7.06734	0.467098	high	3.2	6.65923
HL_06-02-18	3	2018-02-06	winter	4.2	4.8	32.4216	11.2014	0.515604	14.8451	0.495791	low	6.6	9.73314
HL_08-02-18	3	2018-02-08	winter	5	4.8	33.0396	6.52686	0.481682	9.95603	0.587072	low	8	8.80651
HL_13-02-18	3	2018-02-13	winter	1.8	4.6	33.1502	7.34298	0.468114	9.18492	0.479742	high	8.2	6.15856
HL_20-02-18	3	2018-02-20	winter	6.6	4.7	33.3002	9.04752	1.66214	10.4643	0.585527	low	2.2	5.61295
HL_22-02-18	3	2018-02-22	winter	6.7	4.6	33.2816	8.59298	0.68521	12.8598	0.634528	low	0	16.1534
HL_27-02-18	3	2018-02-27	winter	3	3.3	31.4808	16.2324	0.963365	20.9697	0.909274	high	2.1	3.3026
HL_01-03-18	3	2018-03-01	spring	1.8	2.7	32.9807	9.97211	0.644505	15.6105	1.06084	high	7.7	8.90129
HL_06-03-18	3	2018-03-06	spring	4.2	3.2	33.7131	8.69307	0.497884	9.7072	0.996993	low	7.6	3.64328
HL_08-03-18	3	2018-03-08	spring	6	3.3	33.7728	7.75248	0.504937	11.0696	0.911797	low	3.5	20.8939
HL_13-03-18	3	2018-03-13	spring	4	3.9	33.9746	6.53135	0.519041	12.6205	0.725617	high	0	3.34455
HL_20-03-18	3	2018-03-20	spring	3	3.1	33.1795	8.72607	0.526093	11.0781	0.881207	high	11	2.3172
HL_22-03-18	3	2018-03-22	spring	3.5	3.4	34.0908	8.14851	0.533145	11.8118	1.06107	low	0.5	3.53018
HL_27-03-18	3	2018-03-27	spring	4	3.7	33.3543	10.0517	0.617772	12.5474	0.93989	high	4.5	3.1801
HL_29-03-18	3	2018-03-29	spring	4.5	4.3	33.5321	8.72057	0.48378	14.5359	1.17922	high	0.1	2.20569
HL_03-04-18	3	2018-04-03	spring	4.8	4.4	33.5566	8.55672	0.431673	14.3135	1.10086	low	0.4	2.45523
HL_05-04-18	3	2018-04-05	spring	4.5	5.3	33.6185	7.16492	0.329502	13.9251	1.21876	low	3.2	2.64468
HL_10-04-18	3	2018-04-10	spring	3.5	5	32.586	10.7363	0.386973	18.9756	1.29548	high	4.8	5.28584
HL_12-04-18	3	2018-04-12	spring	4.5	5.6	33.6058	6.71324	0.316731	12.7986	1.44672	high	6.4	7.61974
HL_17-04-18	3	2018-04-17	spring	8	6.7	33.6476	5.59454	1.6705	10.3594	2.47654	low	8.5	8.04508
HL_19-04-18	3	2018-04-19	spring	8.2	5.4	33.7248	1.78676	0.208174	5.09881	2.75841	low	12.8	7.18464
HL_24-04-18	3	2018-04-24	spring	4.8	6.2	33.3576	0.316176	0.01	5.16701	5.52268	high	6.7	12.7002
HL_26-04-18	3	2018-04-26	spring	3.8	6.2	33.5073	0.032563	0.01	4.54045	6.72077	high	9	12.3571
HL_03-05-18	3	2018-05-03	spring	5.5	6.9	33.3313	0.719919	0.103576	4.75882	4.83711	low	13.6	10.3859
HL_08-05-18	3	2018-05-08	spring	6.5	8.2	32.8456	0.881699	0.103576	3.17754	2.95372	low	13.9	6.25253
HL_15-05-18	3	2018-05-15	spring	7.5	9.5	32.8615	0.553084	0.0974106	6.70907	2.70408	low	14.2	4.43773
HL_22-05-18	3	2018-05-22	spring	4	10.9	32.0703	1.02326	0.01	1.19293	2.85089	low	13.6	11.5613
HL_23-05-18	3	2018-05-23	spring	4	11.4	31.7404	1.34176	0.01	0.686537	NA	low	14	9.14684
HL_24-05-18	3	2018-05-24	spring	3.7	12	31.7013	1.39232	0.01	0.539978	2.32941	high	14.7	8.55923
HL_29-05-18	3	2018-05-29	spring	4	11	32.7911	1.80182	0.054254	0.441248	3.05188	low	12.6	8.41782
HL_30-05-18	3	2018-05-30	spring	3.8	11.5	32.5943	1.86754	0.054254	NA	NA	low	11	9.405
HL_31-05-18	3	2018-05-31	spring	3.8	11.3	32.921	1.86754	0.165228	1.93251	1.67881	low	12.9	31.6356
HL_05-06-18	3	2018-06-05	summer	3.8	11.8	32.7535	2.88078	0.0329114	2.26397	3.71741	low	9.7	10.1371
HL_06-06-18	3	2018-06-06	summer	4	14.2	31.8677	3.54159	0.349367	0.45514	NA	low	15.1	27.5963
HL_07-06-18	3	2018-06-07	summer	4.2	13.4	32.5926	2.74214	0.01	2.21671	1.64645	low	15	9.76039
HL_12-06-18	3	2018-06-12	summer	3.2	13.4	32.3913	1.08318	0.01	1.01217	1.54039	high	0.4	1.77535
HL_13-06-18	3	2018-06-13	summer	4.2	13.4	32.2003	1.33734	0.01	1.60564	NA	high	3.4	20.8996
HL_14-06-18	3	2018-06-14	summer	4	12.9	32.5444	1.48983	0.01	1.85675	1.31415	low	5.4	2.73732
HL_19-06-18	3	2018-06-19	summer	4.8	13.9	32.6923	0.787431	0.01	0.456096	1.80988	low	9.5	5.54661
HL_20-06-18	3	2018-06-20	summer	4.5	14.4	32.5294	0.676525	0.01	0.486081	NA	low	11.7	42.0479
HL_21-06-18	3	2018-06-21	summer	4.8	14.3	32.5641	1.1525	0.01	0.537005	2.4341	high	5.1	1.00005
HL_26-06-18	3	2018-06-26	summer	3.5	14.2	32.4629	0.879852	0.621519	0.154912	2.67463	high	0	6.91926
HL_27-06-18	3	2018-06-27	summer	4.8	14.5	32.3901	0.385397	0.267089	0.0107946	NA	high	10.4	7.11718
HL_28-06-18	3	2018-06-28	summer	5	15.1	32.2918	1.05545	1.16582	0.01	1.16491	low	15.1	17.9624
HL_03-07-18	3	2018-07-03	summer	6.8	16.7	31.7291	0.0111524	0.211125	0.0520655	5.37896	low	10.1	6.4433
HL_04-07-18	3	2018-07-04	summer	7.1	17.3	31.1065	0.0157993	0.091024	0.0481684	NA	low	2.2	6.01311
HL_05-07-18	3	2018-07-05	summer	4.5	16.5	31.5838	0.0994424	0.01	0.0637568	1.00296	low	0.7	11.233
HL_10-07-18	3	2018-07-10	summer	5	15.5	32.0912	0.387546	0.12263	0.0501169	1.31324	high	10.6	22.4608
HL_11-07-18	3	2018-07-11	summer	6	16.7	31.6309	0.619888	0.17952	0.0559626	NA	high	3.7	3.62773
HL_12-07-18	3	2018-07-12	summer	6	16	31.8562	1.57714	0.192162	0.01	1.24434	high	9.6	15.5916
HL_17-07-18	3	2018-07-17	summer	7.5	17	31.5846	1.31691	0.091024	0.01	0.715605	low	14.4	44.5737
HL_18-07-18	3	2018-07-18	summer	5.2	16.7	31.9234	1.83271	0.166877	0.01	NA	low	13.4	12.6629
HL_19-07-18	3	2018-07-19	summer	4.5	18	31.4048	0.889405	0.369153	0.0208885	0.758792	low	12.1	4.73148
HL_24-07-18	3	2018-07-24	summer	7.8	19	31.6485	1.61431	0.331226	0.0325799	1.0522	high	14.2	8.40614
HL_25-07-18	3	2018-07-25	summer	6.7	19.7	31.4594	1.38197	0.495575	0.0520655	NA	high	12.9	17.9698
HL_26-07-18	3	2018-07-26	summer	5.5	19.4	31.4541	NA	NA	0.01	1.86254	high	13.7	9.62829
HL_31-07-18	3	2018-07-31	summer	6.8	18.4	32.0993	3.42049	0.158343	0.01	1.37718	low	9.9	18.2891
HL_02-08-18	3	2018-08-02	summer	6.5	18.3	32.2195	3.98146	0.219245	0.01	2.44104	low	12.5	18.9237
HL_07-08-18	3	2018-08-07	summer	6	19.2	32.2485	1.68878	0.237515	0.833976	2.73331	high	13.4	34.8358
HL_14-08-18	3	2018-08-14	summer	6	17.8	32.6215	6.5961	0.395859	0.01894	3.98773	low	7.6	7.45342
HL_16-08-18	3	2018-08-16	summer	5.2	18.1	32.7379	6.94732	0.255786	0.01	2.84644	low	4.2	18.1439
HL_21-08-18	3	2018-08-21	summer	3.8	18.6	32.9748	5.43024	0.207065	0.0520655	2.80284	high	9.2	16.618
HL_23-08-18	3	2018-08-23	summer	4.2	19.1	32.8923	4.42049	0.310597	0.0598597	2.17328	high	0.4	15.5793
HL_28-08-18	3	2018-08-28	summer	3.5	18.1	32.8854	7.3522	0.724726	0.1	0.896502	low	0.1	16.8605
HL_30-08-18	3	2018-08-30	summer	4	18.3	32.9327	5.15707	0.347138	0.01	0.902311	low	3.7	9.86794
HL_04-09-18	3	2018-09-04	autumn	4.5	18.6	32.5892	4.53922	0.989348	0.01	0.795848	low	9.8	8.14446
HL_06-09-18	3	2018-09-06	autumn	4	19	32.8248	4.09804	0.263648	0.01	0.832503	low	4.1	11.354
HL_13-09-18	3	2018-09-13	autumn	4	17.7	32.9874	5.44336	0.356858	0.01	0.0572231	low	10.1	15.1209
HL_18-09-18	3	2018-09-18	autumn	6	17.7	32.9982	6.15142	0.423435	0.341833	0.0678006	low	11	12.9734
HL_20-09-18	3	2018-09-20	autumn	3.8	17.7	33.0144	6.0915	0.130493	0.01	0.0605558	high	0.6	9.07803
HL_25-09-18	3	2018-09-25	autumn	2.5	16.3	31.9946	6.79956	0.962716	1.07154	0.0784866	high	7.7	8.91483
HL_27-09-18	3	2018-09-27	autumn	1.4	16.3	32.6202	6.6634	0.47004	1.0627	1.24011	low	2.4	4.84027
HL_02-10-18	3	2018-10-02	autumn	2	15.2	32.6513	9.16977	0.834003	1.00136	0.632024	low	1	19.0127
HL_04-10-18	3	2018-10-04	autumn	1.1	14.8	32.3087	7.80349	NA	0.11721	1.01221	low	0.1	18.8157
HL_09-10-18	3	2018-10-09	autumn	1.8	14.9	32.5446	7.79767	0.86747	1.1295	0.213946	high	4.5	8.28526
HL_11-10-18	3	2018-10-11	autumn	2.2	15.1	32.7251	7.29186	0.506024	1.53823	0.19157	low	9.3	15.2962
HL_16-10-18	3	2018-10-16	autumn	3.8	15.3	32.8654	7.21628	0.65328	0.01	1.07394	low	0.5	14.5049
HL_18-10-18	3	2018-10-18	autumn	4.2	15.1	32.914	6.74535	0.445783	0.320199	0.880229	low	6.2	7.55385
HL_25-10-18	3	2018-10-25	autumn	0.7	14.1	32.7261	8.85	0.419009	0.649418	1.35008	low	0.3	15.8037
HL_01-11-18	3	2018-11-01	autumn	1.5	12.3	32.4698	8.69302	0.907631	2.82995	1.15107	low	3.3	14.2848
HL_06-11-18	3	2018-11-06	autumn	3.5	12.7	32.8269	8.5389	1.27273	1.2491	0.966435	high	0.1	19.5802
HL_08-11-18	3	2018-11-08	autumn	3.8	12.8	32.9418	8.45434	0.997245	1.82124	0.786665	high	6	14.5285
HL_13-11-18	3	2018-11-13	autumn	3.9	12.3	32.9932	7.98647	0.818182	2.97739	0.0870541	low	0.8	15.4986
HL_15-11-18	3	2018-11-15	autumn	3.7	12.3	33.3919	7.24803	0.714876	1.33423	0.709325	low	6	15.9482
HL_22-11-18	3	2018-11-22	autumn	3.5	10.6	33.3761	5.90079	0.501377	1.51379	0.788757	high	0	19.2436
HL_27-11-18	3	2018-11-27	autumn	3.8	10	33.8858	3.61781	0.694215	1.05641	0.576671	low	0.3	11.8921
HL_29-11-18	3	2018-11-29	autumn	3	10	33.7994	3.83202	0.687328	1.25275	0.892426	low	0	13.5284
HL_04-12-18	3	2018-12-04	winter	1	9.9	34.1136	7.04535	0.332888	1.20302	0.636334	high	3.5	5.60468
HL_06-12-18	3	2018-12-06	winter	1.3	9.6	34.0045	7.17257	0.520053	1.18106	0.660449	high	0	13.531
HL_11-12-18	3	2018-12-11	winter	0.5	8.9	34.0261	5.25332	1.20187	2.65565	0.607385	high	5	8.54888
HL_13-12-18	3	2018-12-13	winter	1.3	8.2	33.579	7.51549	0.854278	3.24058	0.727286	low	0.8	11.177
HL_18-12-18	3	2018-12-18	winter	2.8	7.9	33.831	8.13496	0.947861	1.67018	1.08601	low	0	9.39836
HL_20-12-18	3	2018-12-20	winter	3.2	8.1	34.0266	8.24004	0.941176	1.53475	0.506035	high	1.3	11.0137
HL_27-12-18	3	2018-12-27	winter	1.8	8.1	34.0759	6.11615	0.292781	3.50175	0.577206	low	0	7.96113
HL_03-01-19	3	2019-01-03	winter	0.8	7.1	33.5185	9.11483	0.774497	2.6974	NA	high	3.533	6.92069
HL_10-01-19	3	2019-01-10	winter	0.8	6.4	32.851	10.7536	NA	4.63904	0.320063	low	0	12.2913
HL_15-01-19	3	2019-01-15	winter	0.8	6.1	32.5	11.0467	0.727517	5.26287	0.797907	low	0	9.59271
HL_17-01-19	3	2019-01-17	winter	0.5	5.9	32.3427	11.9916	0.707383	4.66106	0.499058	low	1.533	11.1417
HL_22-01-19	3	2019-01-22	winter	1.3	5.2	32.419	12.6555	0.714094	7.01041	0.430404	high	2.8	4.71008
HL_24-01-19	3	2019-01-24	winter	1.8	5.3	32.6892	7.91866	0.438926	6.23627	0.501628	low	0	6.8441
HL_29-01-19	3	2019-01-29	winter	1.5	5.6	33.1052	13.134	1.08322	4.24381	0.355094	low	3.333	15.6266
HL_31-01-19	3	2019-01-31	winter	2.4	5.2	33.0951	11.4653	0.781208	4.39448	0.784195	low	0	9.73181
HL_05-02-19	3	2019-02-05	winter	1	5.1	33.2597	10.4085	1.72423	4.30569	0.827667	high	1.583	5.50546
HL_07-02-19	3	2019-02-07	winter	2.9	5.3	33.241	8.81473	5.27175	3.69744	0.682192	high	0.117	4.58386
HL_12-02-19	3	2019-02-12	winter	0.9	4.6	31.9945	15.8458	1.10174	18.8269	0.412405	low	2.95	10.5089
HL_14-02-19	3	2019-02-14	winter	1.3	5.1	32.8973	9.38435	0.659973	6.43821	0.577455	low	8.3	12.0462
HL_19-02-19	3	2019-02-19	winter	1.9	5.4	33.0217	8.38895	0.646586	5.37628	0.379437	high	0.75	12.3952
HL_21-02-19	3	2019-02-21	winter	1.7	5.3	33.0356	7.66974	0.619813	6.0719	0.591871	high	0.5	16.0562
HL_26-02-19	3	2019-02-26	winter	2.5	5.2	33.0374	8.77445	0.485944	6.32096	0.608294	low	9.25	13.0617
HL_28-02-19	3	2019-02-28	winter	2.2	5.3	33.0682	3.458	0.311914	9.47732	0.786387	low	0.933	17.1419
HL_05-03-19	3	2019-03-05	spring	0.5	5.4	33.0582	8.56751	0.530137	6.65216	0.670815	high	7.133	8.94826
HL_07-03-19	3	2019-03-07	spring	1.5	5.6	32.6972	10.7243	0.530137	13.6384	0.759715	high	3.55	11.8018
HL_14-03-19	3	2019-03-14	spring	0.8	5.5	32.4431	10.0892	0.790411	11.2404	0.847228	low	0	19.8205
