# Supplementary material for: Host-parasitoid associations in marine planktonic time series: Can metabarcoding help reveal them?
Source: PLoS One. 2021 Jan 7;16(1):e0244817. doi: 10.1371/journal.pone.0244817 (PMC7790432; doi:10.1371/journal.pone.0244817)
Supplement: S2 Table — Raw: raw sequences after demultiplexing; Trimmed: remaining sequences after 3’-quality trimming; Assembled: remaining sequences after paired-end merging; Primer filtered: remaining sequences after removing primers; Feature filtered: remaining sequences after filtering for length; Sample derep: amount of unique sequences; Chimera filtered: remaining unique sequences after chimera removal; Final rerep: remaining sequences if we would rereplicate the sequences; Avg length: average length of each sequence in the sample. (XLSX) [file pone.0244817.s007.xlsx]

## Sheet: Sheet1
S2 Table. Sequencing statistics. Raw: raw sequences after demultiplexing; Trimmed: remaining sequences after 3’-quality trimming; Assembled: remaining sequences after paired-end merging; Primer filtered: remaining sequences after removing primers; Feature filtered: remaining sequences after filtering for length; Sample derep: amount of unique sequences; Chimera filtered: remaining unique sequence…
Sample_ID	Raw	Trimmed	Assembled	Primer filtered	Feature filtered	Sample derep	Chimera filtered	Final rerep	Avg length
HL_15-03-16	175840	175840	92840	92223	87242	13179	12991	83776	376.436
HL_16-03-16	112178	112178	51276	50852	47978	6710	6512	46345	376.477
HL_17-03-16	158632	158632	86278	85631	80364	14890	14468	75626	376.809
HL_18-03-16	148292	148292	78462	77128	72740	12398	12115	70562	376.819
HL_21-03-16	240474	240474	137696	137206	129189	18977	18380	122537	376.085
HL_22-03-16	189909	189909	107390	107031	100974	16619	16298	97928	376.303
HL_23-03-16	80750	80750	38068	37909	35588	6086	5868	33362	377.857
HL_24-03-16	149152	149152	87862	87628	82625	12212	12010	63382	376.883
HL_29-03-16	155822	155822	82182	81886	77217	13173	12980	69434	377.682
HL_30-03-16	90988	90988	47096	46849	44138	8991	8830	40575	377.457
HL_31-03-16	131396	131396	70506	70184	65881	12298	12058	63378	377.018
HL_01-04-16	107137	107137	56879	56685	53452	8506	8241	36772	377.353
HL_04-04-16	113900	113900	60004	59760	56397	10580	10348	49491	376.974
HL_05-04-16	96850	96850	51985	51792	48897	9532	9400	46645	376.936
HL_06-04-16	59003	59003	26504	26286	24611	5725	5590	23294	376.964
HL_07-04-16	100021	100021	45600	45382	42785	7840	7676	41653	377.107
HL_08-04-16	95546	95546	45207	44813	41808	8619	8378	40141	377.169
HL_11-04-16	64781	64781	32012	31758	29960	5848	5727	28851	376.724
HL_12-04-16	59985	59985	33081	32871	30951	6582	6127	29475	376.443
HL_13-04-16	34787	34787	19658	19590	18577	3203	3095	10824	377.478
HL_14-04-16	72277	72277	41020	40692	38327	7789	7343	35051	376.149
HL_15-04-16	80201	80201	42839	42106	39670	8110	7577	36075	377.085
HL_18-04-16	43426	43426	20242	19507	18332	4584	4221	16084	376.906
HL_19-04-16	69824	69824	40298	39216	36924	8543	7829	34160	378.179
HL_20-04-16	32097	32097	17292	17188	16392	2938	2822	15952	375.498
HL_22-04-16	143736	143736	71148	70710	66437	11712	11215	64083	375.883
HL_25-04-16	109030	109030	58031	57565	54284	11659	10910	50715	376.478
HL_26-04-16	182345	182345	94910	94396	88848	16881	15379	75987	377.178
HL_27-04-16	161316	161316	82519	81700	77200	14416	13839	72588	376.262
HL_28-04-16	70165	70165	31141	30288	28511	6352	6157	24270	375.986
HL_29-04-16	110298	110298	59373	57736	54554	11195	10933	51120	375.195
HL_02-05-16	86489	86489	46176	45520	42827	9396	9099	40329	377.683
HL_03-05-16	128828	128828	62877	62427	58066	11540	11247	55294	379.36
HL_06-05-16	229196	229196	120983	119671	112102	21876	21305	105116	377.145
HL_10-05-16	246147	246147	129878	128668	120135	20847	20451	116248	378.827
HL_11-05-16	185336	185336	98554	97675	91809	16587	16256	88938	376.939
HL_12-05-16	264727	264727	140822	139525	130339	22134	21661	126442	378.847
HL_13-05-16	80049	80049	34681	34291	32171	6764	6635	31145	377.549
HL_17-05-16	194137	194137	103535	102962	97003	16509	16062	92853	376.722
HL_18-05-16	236563	236563	122259	121948	115447	16052	15626	112015	375.613
HL_19-05-16	133015	133015	68843	68665	64969	12461	12207	63393	375.9
HL_20-05-16	180620	180620	95480	95191	89596	15332	15156	88103	376.323
HL_23-05-16	136184	136184	68277	68131	64606	9741	9558	62475	375.317
HL_24-05-16	135380	135380	70782	70562	66572	12261	12017	65180	376.394
HL_25-05-16	155609	155609	85798	85575	80832	14121	13795	79454	376.097
HL_26-05-16	85451	85451	39522	39435	37177	7703	7499	36152	376.386
HL_27-05-16	150268	150268	79455	79294	74457	11801	11516	70003	376.53
HL_30-05-16	127551	127551	68325	68135	64181	11819	11540	62666	376.047
HL_31-05-16	101115	101115	51111	50927	48121	9799	9544	46195	376.476
HL_15-06-16	198318	198318	98569	97911	90719	13169	12624	85547	379.752
HL_29-06-16	143313	143299	97611	96508	90729	12171	11823	88563	379.002
HL_20-07-16	97286	97286	41404	40847	38291	6954	6564	33460	370.185
HL_10-08-16	126061	126060	88532	87404	82542	16020	15150	77587	378.41
HL_25-08-16	188689	188689	101334	100761	94517	15878	15275	91729	377.205
HL_12-10-16	103437	103435	63169	62560	59587	11434	10925	58393	376.674
HL_06-12-16	150028	150028	100803	100016	90037	14529	13856	87478	376.405
HL_13-12-16	112933	112932	77708	77305	69708	11472	11003	67501	376.318
HL_15-12-16	172112	172112	115921	115115	104019	16076	15569	101520	376.099
HL_20-12-16	141472	141472	98601	97917	88181	13207	12550	86040	376.457
HL_22-12-16	172608	172607	119050	117381	106022	19327	17422	101654	377.49
HL_29-12-16	143107	143107	95414	94818	84932	13846	13361	81506	376.639
HL_03-01-17	163360	163360	110580	109258	98109	16395	15763	94156	376.715
HL_05-01-17	169081	169078	111537	109599	96033	20338	18059	85149	377.208
HL_10-01-17	63516	63516	44467	44146	39777	8158	7732	37809	377.154
HL_12-01-17	185906	185906	123867	123365	111147	10995	10363	109280	377.068
HL_17-01-17	179754	179754	120366	119590	106701	16590	16016	100507	378.005
HL_19-01-17	85538	85538	57971	57665	51862	10221	9942	47916	376.924
HL_24-01-17	153551	153551	104446	103890	93036	15176	14500	86211	376.791
HL_26-01-17	158435	158435	112346	111996	100336	13226	12430	69073	376.984
HL_31-01-17	188006	188006	128826	128058	114731	17207	16492	107137	378.703
HL_02-02-17	170742	170739	122167	121547	109278	13960	13481	104076	377.384
HL_07-02-17	219084	219084	157800	156866	141882	21895	20830	136510	376.975
HL_09-02-17	177150	177150	122121	121700	109236	16124	14880	103788	377.211
HL_14-02-17	204814	204814	139480	138870	124670	21701	20718	117966	379.79
HL_16-02-17	134616	134616	86994	86649	76316	12472	11686	72066	378.24
HL_21-02-17	201939	201939	138615	137862	125524	17675	16382	115510	379.603
HL_23-02-17	179158	179158	117206	116692	104933	15540	14888	100379	377.335
HL_28-02-17	180141	180141	120227	119604	107014	17160	16668	92310	377.146
HL_02-03-17	205505	205505	137891	136968	122410	19189	18482	109442	376.385
HL_07-03-17	160112	160112	110684	109855	99302	16098	15475	86050	375.8
HL_09-03-17	182724	182724	130526	129366	117532	17916	16972	97248	375.579
HL_14-03-17	220361	220360	155695	154981	140160	18803	17903	126867	376.056
HL_16-03-17	136262	136262	96235	95666	86221	13820	13306	76721	376.891
HL_21-03-17	153502	153502	109603	109151	98303	14485	13822	85519	375.437
HL_23-03-17	197903	197903	136608	135131	121280	16544	15637	108348	377.047
HL_28-03-17	65347	65347	44967	44741	40325	7580	7083	31668	375.186
HL_30-03-17	154176	154176	107117	106028	95483	13980	13300	85794	375.94
HL_04-04-17	83093	83093	62968	62594	56260	6825	6342	41055	378.398
HL_06-04-17	147854	147853	104607	103659	92989	11949	11685	58899	376.929
HL_11-04-17	224492	224492	154697	152788	137059	18933	18097	95695	376.724
HL_13-04-17	171776	171776	111296	110074	97086	15457	14764	79992	376.363
HL_18-04-17	114606	114606	70040	69268	61593	10526	9870	45679	377.557
HL_20-04-17	91375	91375	57942	57679	51414	7923	7348	37783	377.844
HL_25-04-17	257653	257653	159549	158442	140618	17214	16277	99244	377.644
HL_27-04-17	84455	84453	43269	43125	38516	6313	6020	28170	377.191
HL_02-05-17	123519	123519	80915	80363	72078	12338	11604	59500	376.256
HL_04-05-17	107850	107850	68293	67922	60478	9973	9514	46749	376.831
HL_09-05-17	126721	126721	79629	79332	71127	11744	11051	60257	376.724
HL_11-05-17	128851	128851	80183	79854	71634	10949	10174	57554	375.974
HL_16-05-17	34685	34685	23374	23293	21101	4417	4219	20127	375.307
HL_18-05-17	115154	115154	71982	71667	64697	10596	10143	59784	375.719
HL_23-05-17	112241	112241	67239	66998	59366	9788	9188	49463	379.922
HL_30-05-17	129579	129578	78444	77973	69872	12106	11387	63249	376.324
HL_01-06-17	211111	211111	145023	144383	130989	19652	19045	120849	376.689
HL_06-06-17	136055	136055	93514	93161	83883	14992	14268	77360	377.165
HL_08-06-17	239463	239463	159482	157985	142519	23765	22478	132995	379.153
HL_13-06-17	130430	130430	75051	74458	61983	12077	11572	56275	377.491
HL_15-06-17	204828	204828	139368	138634	123929	22753	21776	118527	376.959
HL_20-06-17	211039	211039	145843	144364	127809	22207	21113	119533	379.713
HL_22-06-17	204149	204149	140067	139617	124163	16399	15432	114927	378.232
HL_27-06-17	200371	200371	137445	136337	122876	19471	18492	109774	377.729
HL_29-06-17	94607	94607	67224	66848	60332	9911	9118	58344	379.519
HL_04-07-17	179546	179546	122931	122339	110151	15345	14692	99133	377.549
HL_06-07-17	210473	210473	143629	142957	129812	17900	16717	124411	378.215
HL_11-07-17	240371	240371	162404	160525	143238	23166	21652	132964	379.783
HL_13-07-17	199381	199381	131169	130345	117692	13723	12715	110671	376.958
HL_18-07-17	173972	173972	116717	115463	103727	17362	15991	90143	379.494
HL_20-07-17	235373	235373	154777	154114	139065	21255	19722	134417	377.171
HL_25-07-17	125444	125444	87314	86764	77831	19621	15648	66776	377.67
HL_27-07-17	252246	252246	179085	177313	159282	26275	25050	152967	379.593
HL_01-08-17	213490	213490	140566	139656	124602	18471	17434	119904	380.285
HL_03-08-17	221108	221108	150322	146531	130309	19195	18484	126509	380.847
HL_08-08-17	159857	159857	106305	105885	95262	15624	14620	92670	377.999
HL_10-08-17	96665	96665	68555	68138	61670	9647	9006	59818	376.728
HL_15-08-17	155316	155316	104412	103277	92226	15501	14843	87233	381.016
HL_17-08-17	211213	211213	143271	140699	127050	17019	16479	117982	377.87
HL_22-08-17	248764	248764	164335	163440	144006	21376	20885	140779	382.056
HL_24-08-17	130645	130645	86612	85908	76706	14740	14095	73841	379.28
HL_29-08-17	151782	151782	103999	103191	93263	16413	15163	89156	377.391
HL_31-08-17	180931	180931	123502	121341	109373	17270	16855	106415	378.724
HL_07-09-17	181124	181124	119990	119073	104996	18384	17492	102469	379.886
HL_12-09-17	193438	193438	129553	128715	116089	15481	14178	113368	376.554
HL_14-09-17	167047	167047	115312	114940	102780	17218	16291	100643	377.422
HL_19-09-17	143828	143828	100638	100370	90453	15392	14703	88298	376.832
HL_21-09-17	64122	64122	46874	46602	42036	9058	8664	40778	377.744
HL_26-09-17	161137	161137	112756	111794	100493	17856	17178	97246	376.887
HL_28-09-17	164701	164701	114565	113912	102619	16751	16177	98696	376.602
HL_05-10-17	210146	210146	142967	141786	127113	22420	21672	121876	377.562
HL_10-10-17	125075	125072	80961	80703	71229	12019	11611	69684	376.921
HL_12-10-17	126531	126530	86540	85958	77318	13802	13251	75013	376.404
HL_17-10-17	222755	222754	149499	148796	133520	20274	19198	130899	376.381
HL_19-10-17	186829	186829	128924	128034	115133	19341	18213	112283	376.606
HL_24-10-17	202426	202426	139988	139126	124977	19661	18903	122390	378.432
HL_26-10-17	186724	186724	121802	120900	107415	14682	13701	105612	376.392
HL_02-11-17	226468	226468	149501	148452	132831	21314	20698	127789	377.421
HL_07-11-17	185753	185753	125727	124955	112021	19993	18906	108450	376.462
HL_09-11-17	89027	89027	63838	63335	56915	11922	11424	54143	377.043
HL_14-11-17	142039	142038	92766	91483	81881	15156	14198	78828	376.254
HL_16-11-17	190661	190661	129299	128602	115422	19650	19127	112139	376.593
HL_21-11-17	212607	212607	142494	141588	126591	21858	21377	121801	376.896
HL_23-11-17	105854	105851	53810	53400	47932	10448	10071	45226	376.481
HL_28-11-17	97519	97511	48958	48679	44114	9368	9140	42450	376.018
HL_30-11-17	142195	142192	73419	72984	65281	11651	11458	57177	376.467
HL_05-12-17	82491	82487	42394	42083	37930	8356	8166	36767	375.636
HL_12-12-17	84141	84140	43827	43653	39106	7025	6731	26769	376.09
HL_14-12-17	47045	47045	21331	21230	19069	4539	4362	18462	376.042
HL_19-12-17	117802	117795	58594	58363	52354	9905	9612	50926	376.277
HL_21-12-17	140246	140244	69852	69596	62971	12634	12272	60939	376.042
HL_28-12-17	84518	84513	33671	33510	28763	6746	6492	27791	376.691
HL_02-01-18	150192	150185	71935	71745	64771	12844	12356	62213	375.704
HL_04-01-18	116971	116967	58206	57876	50853	10917	10573	44722	378.021
HL_11-01-18	94167	94162	47925	47744	43216	8893	8635	37969	376.353
HL_16-01-18	136119	136112	71500	71256	64424	11195	10851	56030	376.55
HL_18-01-18	72345	72343	34140	34004	30449	6066	5809	29492	376.893
HL_23-01-18	130193	130190	64488	64239	57512	10488	10209	48089	376.768
HL_25-01-18	102290	102285	50032	49916	44840	9154	8813	42181	376.619
HL_30-01-18	89786	89781	42936	42565	37925	8276	7972	36142	376.622
HL_01-02-18	2732828	2732717	1363491	1359450	1219069	104043	98788	1081488	376.125
HL_06-02-18	210245	210245	130959	130310	118527	26682	22144	95502	376.728
HL_08-02-18	66891	66889	34595	34394	30585	6076	5747	20422	376.52
HL_13-02-18	132457	132453	68071	67884	60699	9313	8772	38716	376.838
HL_20-02-18	67549	67544	31706	31560	28097	3924	3778	21178	376.656
HL_22-02-18	110376	110374	50714	50533	44865	5944	5672	37833	377.893
HL_27-02-18	78117	78114	39341	39249	35324	5576	5331	33736	375.548
HL_01-03-18	121219	121216	61934	61450	55035	10250	9898	50671	375.376
HL_06-03-18	137091	137083	72428	72185	64992	10098	9619	43515	374.996
HL_08-03-18	77380	77379	38957	38427	33653	5537	5283	27416	377.874
HL_13-03-18	83186	83183	43736	43555	39426	6396	6112	32075	375.138
HL_20-03-18	53199	53196	26688	26617	23966	4594	4388	21483	376.668
HL_22-03-18	59455	59450	27763	27519	24757	5760	5484	22462	376.231
HL_27-03-18	107541	107540	57216	56872	51699	8549	8123	43057	375.827
HL_29-03-18	186404	186398	96968	96385	86918	13026	12245	61227	375.515
HL_03-04-18	138587	138579	73342	72966	65581	10059	9500	48235	376.106
HL_05-04-18	176220	176210	93119	92112	82632	12119	11407	53951	376.294
HL_10-04-18	105178	105177	52800	51916	46932	9607	9144	43564	376.597
HL_12-04-18	54076	54071	26980	26454	23351	4363	4151	20253	381.614
HL_17-04-18	78498	78493	38705	38354	34529	6773	6391	29303	378.115
HL_19-04-18	35414	35413	15924	15733	14021	3227	3080	11417	377.048
HL_24-04-18	107568	107563	54911	53783	48475	9146	8759	41407	377.927
HL_26-04-18	161344	161338	81229	80664	72344	11142	10538	66497	378.873
HL_03-05-18	81039	81038	40718	39717	35555	7762	7275	32974	377.542
HL_08-05-18	110933	110930	55426	54558	49285	9829	9173	46394	376.746
HL_15-05-18	82549	82546	42087	41928	37812	7430	7029	34091	375.841
HL_22-05-18	102028	102021	48793	47634	42689	6129	5938	41683	375.113
HL_23-05-18	66922	66922	34362	33325	30273	3892	3844	30066	374.637
HL_24-05-18	38245	38242	15989	15673	13615	2248	2188	13408	373.757
HL_29-05-18	116488	116480	55614	54463	48876	8026	7456	46470	375.076
HL_30-05-18	121434	121434	77209	76754	70167	12903	12701	68578	376.119
HL_31-05-18	154157	154144	77580	75959	68025	9768	9108	54523	379.414
HL_05-06-18	118338	118335	55962	55519	49331	9396	8687	47990	377.182
HL_06-06-18	52993	52876	29949	28930	23013	6159	4776	21141	374.098
HL_07-06-18	169357	169328	104800	103061	94598	14850	12782	90072	374.137
HL_12-06-18	594188	594163	298734	298247	264887	24235	21791	234661	376.941
HL_13-06-18	114608	114608	72450	71782	65451	9712	9420	63163	376.875
HL_14-06-18	174732	174727	95756	95388	86331	12413	11836	83947	376.726
HL_19-06-18	102836	102833	50945	49988	45026	8817	8411	43993	376.499
HL_20-06-18	199017	199017	128950	127534	117765	13417	13188	115855	375.565
HL_21-06-18	97267	97265	52195	51462	46361	7498	7070	45304	377.472
HL_26-06-18	53653	53652	26368	26213	23615	4913	4677	23075	376.427
HL_27-06-18	41861	41855	24909	24738	22515	7275	5126	20079	376.683
HL_28-06-18	130221	130132	81910	80328	73239	12541	10783	70100	375.241
HL_03-07-18	126117	126112	70726	70121	64038	8838	8481	63094	376.345
HL_04-07-18	59475	59475	35280	35152	31780	6362	5915	30725	380.295
HL_05-07-18	232085	232022	147838	145428	129422	15865	12943	125536	378.263
HL_10-07-18	95379	95211	60708	57971	50995	11524	9800	48538	375.809
HL_11-07-18	92110	92064	59283	58595	53473	11325	8585	50167	377.343
HL_12-07-18	105084	105025	60727	57735	51788	13230	10926	48292	376.593
HL_17-07-18	35994	35919	23378	21809	18123	5534	4527	16682	376.236
HL_18-07-18	120827	120826	78697	77126	69630	11770	11179	68213	377.413
HL_19-07-18	88647	88645	44813	44669	40516	7363	7140	38787	375.834
HL_24-07-18	69364	69358	33205	32934	29533	5049	4839	28643	374.766
HL_25-07-18	146254	146252	95698	95138	84840	10976	10393	83353	380.62
HL_26-07-18	115674	115670	58326	57676	51687	9589	9391	47682	377.127
HL_31-07-18	134702	134699	67259	66048	59136	10659	10085	57244	375.566
HL_02-08-18	75134	75134	37738	37311	33498	6634	6532	32819	376.288
HL_07-08-18	86682	86679	43362	42459	38244	6295	6219	36967	376.698
HL_14-08-18	31830	31826	14176	13986	12262	2363	2231	11993	377.749
HL_16-08-18	91201	91198	44852	44663	40119	5585	5531	39827	378.505
HL_21-08-18	61674	61673	34148	33969	30707	5814	5544	29956	377.249
HL_23-08-18	42758	42757	24063	23973	21587	4176	3960	21182	376.877
HL_28-08-18	59409	59406	32666	32178	29085	6327	6054	28017	377.845
HL_30-08-18	33413	33411	18021	17875	16114	3896	3754	15635	377.465
HL_04-09-18	36246	36244	20438	20282	18525	4551	4321	18137	376.161
HL_06-09-18	34535	34535	18606	18399	16705	4486	4305	16312	375.69
HL_13-09-18	41915	41913	22923	22825	20705	5362	5109	20145	376.588
HL_18-09-18	121275	121269	62434	62191	56270	12589	11985	54604	376.663
HL_20-09-18	130888	130881	66041	65489	58523	12151	10898	54849	376.22
HL_25-09-18	137839	137829	70519	70210	64124	13716	12924	61534	376.591
HL_27-09-18	84140	84135	41820	41569	37351	7974	7679	36457	377.174
HL_02-10-18	77830	77826	41067	40807	37196	8319	7984	36111	376.606
HL_04-10-18	52053	52051	26400	26279	23855	5914	5714	23274	376.908
HL_09-10-18	45380	45376	19832	19643	17026	4263	4122	16475	377.819
HL_11-10-18	113856	113851	58591	58351	52537	10153	9639	51480	376.863
HL_16-10-18	107347	107346	52707	52453	47270	10510	10192	45728	376.003
HL_18-10-18	114414	114410	56427	55977	49785	7577	7319	48277	375.029
HL_25-10-18	98844	98839	48894	48574	43553	9237	8959	42574	376.78
HL_01-11-18	72049	72048	36031	35765	32081	7588	7315	31242	376.455
HL_06-11-18	78118	78116	40376	40164	36446	7601	7269	35701	376.594
HL_08-11-18	103442	103439	53139	52951	47552	9017	8569	37854	376.188
HL_13-11-18	48575	48570	22280	22087	19835	4985	4777	19414	376.358
HL_15-11-18	121876	121872	58774	58195	49592	10261	9902	48695	380.822
HL_22-11-18	115284	115275	57668	57272	51830	10889	10286	50321	376.375
HL_27-11-18	134820	134816	69002	68416	61882	13013	12512	59811	375.723
HL_29-11-18	155707	155703	74692	73984	67133	13682	13052	65225	375.956
HL_04-12-18	119880	119878	60216	59791	53781	9151	8806	49465	376.066
HL_06-12-18	70539	70534	35441	35123	31673	7358	7083	30989	376.149
HL_11-12-18	123321	123315	60694	59635	53186	9613	9386	51630	378.185
HL_13-12-18	35324	35320	15884	15694	14062	3870	3707	13675	376.113
HL_18-12-18	2804623	2804512	1441530	1432230	1291385	130101	122408	1225183	376.756
HL_20-12-18	162061	162061	108453	107834	99045	16362	15676	97128	375.953
HL_27-12-18	136085	136085	78961	78519	71018	12095	11539	69417	378.279
HL_03-01-19	113927	113927	75122	74758	68504	11505	11005	66587	377.769
HL_10-01-19	161197	161196	101066	99839	90035	19162	17049	84263	378.189
HL_15-01-19	138006	138006	82559	81922	74354	12213	11742	58875	376.924
HL_17-01-19	159175	159174	99140	98266	89158	17982	16247	84843	375.928
HL_22-01-19	455784	455782	298253	297107	270596	24710	22981	265224	376.568
HL_24-01-19	190570	190570	125680	125273	114117	16177	15455	106985	376.958
HL_29-01-19	66267	66267	45781	45562	41643	8552	8197	39668	377.342
HL_31-01-19	32089	32089	20649	20549	18721	4696	4451	17865	377.59
HL_05-02-19	76580	76580	49554	49318	44743	7162	6778	43316	378.628
HL_07-02-19	41178	41178	27258	27151	24729	4446	4200	22909	378.528
HL_12-02-19	181478	181478	120360	119836	109495	17524	16785	88982	377.207
HL_14-02-19	78449	78449	52629	52462	47516	8094	7565	36497	377.715
HL_19-02-19	110541	110541	75329	75046	68497	11311	10875	65527	376.953
HL_21-02-19	32509	32509	22235	22167	20141	3852	3633	12754	377.191
HL_26-02-19	105744	105744	70356	70112	63877	10146	9783	61146	378.139
HL_28-02-19	74039	74039	45504	45301	41054	8027	7634	38529	377.406
HL_05-03-19	115901	115901	76784	76482	69808	10398	10177	67804	377.536
HL_07-03-19	152047	152047	97530	97113	88997	13949	13361	84343	376.096
HL_14-03-19	159734	159732	99094	98558	90042	14620	13982	85038	376.458
