# Supplementary material for: Host-parasitoid associations in marine planktonic time series: Can metabarcoding help reveal them?
Source: PLoS One. 2021 Jan 7;16(1):e0244817. doi: 10.1371/journal.pone.0244817 (PMC7790432; doi:10.1371/journal.pone.0244817)
Supplement: S3 Table — Relative abundance is based on parasitoid taxa only. (XLSX) [file pone.0244817.s008.xlsx]

## Sheet: Sheet2
S3 Table. Relative parasitoid abundances of parasitoid OTUs. Relative abundance is based on parasitoid taxa only.
		Date	2016-03-15	2016-03-16	2016-03-17	2016-03-18	2016-03-21	2016-03-22	2016-03-23	2016-03-24	2016-03-29	2016-03-30	2016-03-31	2016-04-01	2016-04-04	2016-04-05	2016-04-06	2016-04-07	2016-04-08	2016-04-11	2016-04-12	2016-04-13	2016-04-14	2016-04-15	2016-04-18	2016-04-19	2016-04-20	2016-04-22	2016-04-25	2016-04-26	2016-04-27	2016-04-28	2016-04-29	2016-05-02	2016-05-03	2016-05-06	2016-05-10	2016-05-11	2016-05-12	2016-05-13	2016-05-17	2016-05-18	2016-05-19	2016-05-20	2016-05-23	2016-05-24	2016-05-25	2016-05-26	2016-05-27
		Week_Year	Week11_2016				Week12_2016				Week13_2016				Week14_2016					Week15_2016					Week16_2016				Week17_2016					Week18_2016			Week19_2016				Week20_2016				Week21_2016
OTU	Last taxa assigned by PR2	Month_Year	March_2016											April_2016																				May_2016
OTU_7	Dino-Group-II-Clade-6_X_sp.		13.0496	15.9261	20.9649	19.2221	14.435	10.0052	8.02092	12.9518	13.562	10.3821	19.1868	26.1517	27.027	20.4736	23.4024	14.5217	14.9691	14.5189	13.2929	9.79381	6.31325	8.54677	4.66705	19.2534	32.0273	36.2644	25.366	27.7722	34.0609	31.6331	37.2164	22.5376	32.2621	23.2159	66.2879	73.9365	67.987	74.6802	63.6509	51.9238	60.8705	55.3728	70.3269	57.8489	74.9693	66.8256	38.4187
OTU_31	Dino-Group-I-Clade-1_X_sp.		6.05706	5.39191	5.88762	9.81456	9.65655	9.40445	6.71316	9.6762	4.61686	2.06134	3.30368	2.29367	2.2313	1.27199	1.22467	1.61554	0.66358	0.715063	0.411476	0.515464	0.26506	0.194878	0.341491	0.293945	2.89608	3.75985	1.64714	1.80361	1.49429	1.30486	1.36395	0.688172	0.412031	0.492791	0.0581133	0.284751	0.390222	0.1985	0.658949	0.373552	0.0213356	0.0427259	0	0.217723	0.204946	1.26022	2.80624
OTU_41	Oomycota_XXX_sp.		0	0	0	0	0	0	0	0	0	0	0	0	0	0	0	0	0	0	0	0	0	0	0	0	0	0	0	0	0	0	0	0	0	0	0	0	0	0	0	0	0	0	0	0	0	0	0
OTU_43	Dino-Group-II-Clade-10-and-11_X_sp.		0	0	0.0335796	0.0150761	0.0796416	0	0	0	0.0320616	0	0.0423549	0.058812	0.109994	0.067659	0.200401	0	0.0771605	0.0155448	0	0	0.120482	0	0	0	0.170358	0.288053	0	0.0167001	0.190448	0.237248	0.222686	0.387097	0.0206016	0	0.271195	0.255695	0.419673	0.573445	0.30276	0.373552	0.0640068	0.36317	0.263354	0.653168	0.546523	0.681199	0.77951
OTU_47	Dino-Group-I-Clade-1_X_sp.		0.187091	0.499251	0.179091	0.27137	0.308611	0.372864	0.087184	0.276104	0.641231	0.42735	0.635324	0.842972	2.01131	2.74696	2.64974	3.0314	2.43827	3.03125	1.7602	1.28866	1.3494	1.39198	1.08139	1.6167	3.2368	17.4803	9.88287	14.1116	7.94023	6.40569	5.97077	8.30108	7.06634	9.50903	3.59011	2.06299	1.94375	0.904279	1.81656	3.81024	2.62428	1.62358	1.59157	4.33268	3.34745	10.5586	36.0579
OTU_54	Dino-Group-II-Clade-10-and-11_X_sp.		0	0	0	0	0	0	0	0	0	0	0	0	0	0	0	0	0	0	0	0	0	0	0	0	0	0	0	0	0	0	0	0	0	0	0	0	0	0	0	0	0	0.021363	0	0	0	0	0
OTU_73	Dino-Group-II-Clade-14_X_sp.		0	0	0	0	0	0	0	0	0	0	0	0.039208	0.0157134	0	0	0	0	0	0	0	0	0	0	0	0	0	0	0	0	0	0	0	0	0	0	0	0	0	0	0	0	0	0	0	0	0	0
OTU_76	Cryothecomonas_aestivalis		4.44341	3.74438	4.20864	1.6433	6.47088	4.84723	6.01569	4.94478	10.5963	10.3821	5.08259	4.54813	6.15965	4.30311	1.35827	1.56108	1.52778	0.388621	0.605784	1.28866	0.60241	0.890869	0.967558	0.999412	1.1925	0.227411	1.35432	0.634603	0.175798	0.237248	0.167015	0.516129	0.164813	2.73773	0.271195	0.23245	0.618466	0.794001	0.587711	2.01718	0.0426712	0.277718	0.0114502	0.783801	0.0546523	0.10218	0.0668151
OTU_78	Dino-Group-II_unclassified		0	0	0	0	0	0	0	0	0	0	0	0	0	0	0	0	0	0	0	0	0	0	0	0	0	0	0	0	0	0	0	0	0	0	0	0	0	0	0	0	0	0	0	0	0	0	0
OTU_88	Dino-Group-II-Clade-5_X_sp.		0	0	0	0	0	0	0	0	0	0	0	0	0	0	0	0	0	0	0	0	0	0	0	0	0	0	0	0	0	0	0	0	0	0	0	0	0	0	0	0	0	0	0	0	0	0	0
OTU_95	Oomycota_XXX_sp.		0	0	0	0	0	0	0	0	0	0	0.0338839	0	0	0	0	0	0	0	0	0	0	0.0278396	0	0	0	0	0	0	0	0	0	0	0	0	0	0	0.00736269	0	0	0	0	0	0	0	0.0136631	0	0.0222717
OTU_98	Dino-Group-II-Clade-10-and-11_X_sp.		8.18522	11.333	15.6369	17.2169	6.98855	11.2791	7.67219	9.6511	14.0109	8.39618	29.1063	26.1909	18.2275	15.4398	16.8782	16.5366	19.537	28.6802	38.4615	32.8608	28.1928	43.4855	40.5805	27.572	20.1022	7.94421	9.041	9.71944	9.18547	9.96441	13.6813	3.26882	4.36753	2.53696	3.19623	3.18457	1.92166	3.19806	2.13713	2.39074	1.72818	1.70904	1.8492	2.32963	1.36631	2.96322	1.82628
OTU_100	Dino-Group-I-Clade-1_X_sp.		0.0467727	0.449326	0.123125	0.331675	0.338477	0.476437	0.784656	0.200803	0.897724	1.15636	0.906396	0.156832	0.801383	0.838972	0.155867	0.544563	0.617284	0.248718	0.285747	0.257732	0.168675	0.222717	1.02447	0.26455	0	0.242571	0.256223	0.0167001	0.102549	0.276789	0.0695894	0	0.185414	0.0547545	0.0451992	0.04649	0.0220881	0	0.0534283	0	0	0	0	0	0.0136631	0	0
OTU_101	Dino-Group-II-Clade-16_X_sp.		0	0	0.0223864	0	0.0298656	0	0.087184	0	0.4168	0.603318	2.32105	1.35268	12.8221	27.6725	27.7889	37.5023	37.716	36.8879	27.6032	29.6392	34.747	20.657	13.7735	9.0241	4.08859	3.01698	0.622255	0.551102	0.292997	0.276789	0.26444	0	0.0824063	0.182515	3.74508	2.28963	1.87012	1.985	4.3455	9.41352	17.0258	20.423	17.8165	13.7601	5.19197	3.54223	1.60356
OTU_109	Dino-Group-II-Clade-5_X_sp.		0.327409	0.349476	0.0895456	0.0150761	0.0796416	0.103573	0	0.112952	0.144277	0.0251383	0.0338839	0.019604	0.0628536	0.0270636	0.0445335	0	0	0.0155448	0.0571494	0	0	0	0.0569152	0	0	0.0909642	0.146413	0.1169	0.0292997	0.197707	0.0417537	0.129032	0.226617	0.200767	0.154969	0.156904	0.154616	0.308778	0.373998	0.448263	0.298699	0.234993	0.234728	0.283039	0.35524	0.0681199	0.311804
OTU_116	Dino-Group-III_XX_sp.		0.0935454	0.1997	0.156705	0.0753807	0.099552	0.279648	0	0.163153	0.160308	0.175968	0.118594	0.019604	0.0157134	0.0541272	0.089067	0	0.200617	0.0155448	0.114299	0.128866	0.0963855	0	0	0.0587889	0.340716	0.106125	0.183016	0.0501002	0.102549	0.0790826	0.153097	0.0430108	0.0618047	0.0912575	0.0129141	0.04649	0.0441761	0.0220556	0.0712378	0.0747105	0.0213356	0	0	0	0	0.0681199	0
OTU_128	Dino-Group-III_XX_sp.		0.163704	0	0.0783524	0.0150761	0.0696864	0.0207147	0	0	0.0641231	0.0251383	0.152478	0.019604	0.0628536	0.202977	0.0445335	0.34489	0.108025	0.0621794	0.091439	0.128866	0.0963855	0.194878	0.0569152	0.293945	0	0.242571	0.732064	0.0835003	0.117199	0.395413	0.0695894	0.344086	0.473836	0.419785	0.439078	0.499768	0.434398	0.683723	0.30276	1.53157	1.28014	1.51677	0.251904	0.805574	0.478207	0.13624	0.13363
OTU_131	Protaspa-lineage_X_sp.		3.50795	2.1967	2.35057	1.94482	2.07068	2.81719	5.75414	3.51406	1.17025	2.16189	0.618382	1.15664	1.11565	1.33965	0.846137	0.290434	0.87963	0.217628	0.0685793	0.128866	0.313253	0.417595	0.0569152	0.440917	0.851789	0.591267	2.37921	1.1022	0.703194	1.3444	0.473208	2.53763	2.637	4.36211	0.710273	0.284751	0.500663	0.617556	1.81656	1.53157	0.682739	0.427259	0.0286254	0.217723	0.0546523	0.13624	0.0445434
OTU_140	Dino-Group-II-Clade-14_X_sp.		0.116932	0.0499251	0.0671592	0.301523	0.0597312	0.0517866	0.261552	0.0502008	0.304585	0.0502765	0.271072	0.19604	0.329981	0.365359	0.289468	0.399347	0.277778	0.466345	0.742942	0.257732	0.650602	0.890869	2.04895	2.32216	3.74787	2.36507	5.52709	5.84502	7.91093	9.0945	11.1761	8.21505	11.1867	15.3313	5.77904	4.10274	3.28376	2.40406	1.8878	2.31603	1.79219	1.08951	1.17937	2.54735	2.39104	2.2139	2.85078
OTU_158	Abeoformidae_Group_MAIP_2_X_sp.		0.865295	0.449326	0.358182	0.376903	0.159283	0.7768	0.959024	1.26757	0.496954	0.527903	0.592969	0.254852	0.989943	1.13667	0.356268	0.962062	0.447531	0.310897	0.251457	0.902062	0.771084	0.417595	0.11383	0.970018	0	0.181928	0.988287	0.317301	0.424846	0.514037	0.473208	0.602151	0.494438	0.73006	0.464906	0.156904	0.338684	0.220556	3.29475	2.61487	0.682739	0.341807	0.0343505	0.239495	0.218609	0.0681199	0.200445
OTU_163	Dino-Group-II-Clade-1_X_sp.		0	0	0.0111932	0.0301523	0.0298656	0.0207147	0	0	0.0160308	0	0	0.039208	0.0471402	0	0	0	0	0	0	0	0	0	0	0.0293945	0	0.0454821	0	0	0.0292997	0.0395413	0	0	0	0.0182515	0	0.0116225	0.00736269	0	0	0	0	0.021363	0.0114502	0	0.0136631	0	0.0222717
OTU_171	Dino-Group-I-Clade-5_X_sp.		0	0	0	0	0	0	0	0	0	0	0	0	0	0	0	0	0	0	0	0	0	0	0	0	0	0	0	0	0	0	0	0	0	0	0	0	0	0	0	0	0	0	0	0	0	0	0
OTU_178	Dino-Group-I-Clade-4_X_sp.		3.53134	0.898652	2.49608	0.557817	1.11498	1.76075	1.30776	0.891064	0.801539	1.13122	0.584498	0.4901	0.455688	0.798376	0.200401	0.108913	0.200617	0.0466345	0.0228598	0.128866	0	0.194878	0	0.117578	0	0	0	0.0835003	0	0.0790826	0	0.172043	0	0	0	0.0523013	0	0	0	0.0373552	0	0	0.00572508	0	0.0273261	0.0681199	0
OTU_181	Dino-Group-II-Clade-1_X_sp.		6.24415	6.73989	7.46586	9.16629	23.8925	21.5743	17.0009	32.6933	6.94133	6.35998	4.49809	5.68516	3.34695	2.69283	1.33601	0.290434	0.447531	0.497435	0.182878	0	0.0481928	0	0	0.499706	6.30324	6.64039	4.02635	5.51102	5.59625	3.00514	2.46347	3.05376	1.42151	0.438036	0.393879	0.203394	0.279782	0.220556	1.26447	0.224131	0.34137	0.277718	0.103051	0.174178	0.204946	0.20436	0.178174
OTU_212	Cryothecomonas-lineage_unclassified		0	0	0	0	0	0	0	0	0	0	0	0	0	0	0	0	0	0	0	0	0	0	0	0	0	0	0	0	0	0	0	0	0	0	0	0	0	0	0	0	0	0.021363	0	0	0	0	0
OTU_219	Dino-Group-II-Clade-32_X_sp.		0	0	0	0	0	0	0	0	0	0	0	0	0	0	0	0	0	0	0	0	0	0	0	0	0	0	0	0	0	0	0	0	0	0	0	0	0	0	0	0	0	0	0	0	0	0	0
OTU_221	Dino-Group-II-Clade-10-and-11_X_sp.		0	0.0499251	0.0111932	0	0	0.0103573	0	0	0	0	0	0	0	0	0	0	0	0	0	0	0	0	0	0	0	0	0	0	0	0	0	0	0	0	0	0	0	0	0	0	0	0	0	0	0	0	0
OTU_227	Protaspa-lineage_X_sp.		0	0	0	0	0	0	0	0	0	0	0	0	0	0	0	0	0	0	0	0	0	0	0	0	0	0	0	0	0.0585995	0	0	0	0	0	0	0	0	0	0	0	0	0	0	0	0	0	0
OTU_230	Dino-Group-II-Clade-13_X_sp.		0	0	0	0	0.0099552	0	0	0.0502008	0	0	0	0	0	0	0	0	0	0	0	0	0	0	0	0	0	0	0	0	0	0	0	0	0	0	0	0.0116225	0.0515388	0.132333	0.0534283	0	0.0426712	0.149541	0.103051	0.130634	0.109305	0.27248	0.178174
OTU_235	Dino-Group-I-Clade-4_X_sp.		0	0	0	0	0	0.0517866	0	0	0	0	0	0	0	0	0	0	0	0	0	0.128866	0	0	0	0	0	0	0	0	0	0	0	0	0	0	0	0	0	0	0	0.0373552	0	0	0	0	0	0.0340599	0
OTU_240	Dino-Group-I-Clade-4_X_sp.		0.0467727	0.0499251	0	0	0	0.0207147	0	0	0.0480923	0	0.016942	0	0	0	0	0	0	0.0310897	0	0	0	0	0	0	0	0	0	0	0	0	0	0	0	0	0	0	0	0	0	0	0	0	0	0	0	0	0
OTU_250	Dino-Group-II-Clade-1_X_sp.		0.0467727	0.0499251	0.0223864	0.0753807	0.0796416	0.0414293	0	0.138052	0.0480923	0.0251383	0.0931809	0.19604	0.157134	0.175913	0.289468	0.127065	0.0308642	0.0310897	0.0685793	0	0	0	0	0	0.511073	0	0	0.0501002	0.263698	0.0790826	0.0974252	0.172043	0.0412031	0.0182515	0.0387422	0.00581125	0.103078	0	0	0	0	0.021363	0.0229003	0.0217723	0	0.0340599	0
OTU_251	Protaspa-lineage_X_sp.		0	0	0	0	0	0.0207147	0	0.0753012	0	0	0	0	0.0785669	0.0270636	0.0668003	0.0544563	0.123457	0.0155448	0	0.386598	0.0722892	0.0556793	0.0569152	0.382128	0.170358	0.21225	0.292826	0.434202	0.454146	0.751285	0	0.215054	0.432633	1.18635	0.0581133	0.0290563	0.0957149	0.132333	0.124666	0.224131	0.0426712	0.320444	0.00572508	0.087089	0.0409892	0	0
OTU_253	Dino-Group-II-Clade-10-and-11_X_sp.		0	0	0	0	0	0	0	0	0	0	0	0	0	0	0	0	0	0	0	0	0	0	0	0	0	0	0	0	0	0	0	0	0	0	0	0	0	0	0	0	0	0	0	0	0	0	0
OTU_265	Dino-Group-II-Clade-3_X_sp.		1.16932	0.798802	0.850683	0.557817	0.418118	0.403936	0.174368	0.225904	0.2084	0.0502765	0.152478	0.019604	0.0628536	0.0405954	0.0445335	0.0726085	0.0154321	0.0466345	0	0	0.0963855	0	0	0.0881834	0	0.166768	0	0.150301	0.0292997	0.0790826	0.0835073	0.172043	0.247219	0.675306	0.903984	0.877499	0.699455	0.617556	0.267142	0.747105	0.87476	0.405896	0.314879	0.653168	0.573849	0.817439	0.846325
OTU_267	Oomycota_X_unclassified		0	0	0	0	0	0	0	0	0	0	0	0	0	0	0	0	0.0154321	0	0	0	0.0240964	0	0	0	0	0	0	0	0.0146499	0	0.0556715	0.172043	0.288422	1.07684	1.97585	1.62134	4.28508	3.13189	3.08103	1.64363	0.597397	0.299081	0.0114502	0.087089	0.0409892	0	0.0222717
OTU_275	Dino-Group-I-Clade-1_X_sp.		0.0233863	0.549176	0.111932	0.512589	0.368342	0.145003	0.43592	0.0753012	0.256492	0.125691	0.0677679	0.019604	0	0	0	0.0181521	0	0.0310897	0	0	0	0	0	0	0	0	0	0	0	0	0	0	0	0	0	0	0	0	0	0	0	0	0	0	0	0	0
OTU_282	Ichthyosphonida_XX_sp.		0	0	0	0	0	0	0	0	0	0	0	0	0	0	0	0	0	0	0	0	0	0	0	0	0	0	0	0	0	0	0	0	0	0	0	0	0	0	0	0	0	0	0	0	0	0	0
OTU_291	Dino-Group-II-Clade-1_X_sp.		0	0	0	0	0	0	0	0	0	0	0	0	0	0	0	0	0	0	0	0	0	0	0	0	0	0	0	0	0	0	0	0	0	0	0.00645703	0	0	0	0	0	0	0	0	0	0	0	0
OTU_293	Dino-Group-II-Clade-4_X_sp.		0	0	0	0	0	0	0	0	0	0	0	0	0	0	0	0	0	0	0	0	0	0	0	0	0	0	0	0	0	0	0	0	0	0	0	0	0	0	0	0	0	0	0	0	0	0	0
OTU_299	Dino-Group-II-Clade-30_X_sp.		2.31525	2.94558	3.82807	2.93985	3.84271	3.89436	2.7027	3.33835	2.83745	1.5083	2.04998	1.4703	1.03708	0.744249	0.801603	0.562716	0.540123	0.124359	0.297177	0.515464	0.192771	0.167038	0.170746	0.0293945	0.340716	0.136446	0	0.1169	0.117199	0.0790826	0.0974252	0	0	0	0	0	0	0	0	0	0	0.021363	0	0	0	0	0
OTU_300	Protaspa-lineage_X_sp.		0	0	0.0111932	0.0150761	0	0.031072	0	0.0251004	0	0.0251383	0.0338839	0	0.0471402	0.0270636	0.0222668	0	0.0154321	0.0155448	0.0114299	0	0	0	0	0	0	0	0	0	0.0585995	0	0	0	0	0	0	0	0	0	0.0712378	0.0373552	0.0426712	0.021363	0	0.304812	0.0683153	0.13624	0
OTU_303	Protaspa-lineage_X_sp.		11.9036	6.09086	6.96217	1.74883	0.816327	1.42931	1.91805	0.727912	1.77942	1.83509	1.56713	4.13644	1.1785	1.66441	1.0688	0.671628	0.925926	0.777242	0.628643	1.03093	1.27711	0.528953	0.170746	0.499706	0.170358	0.121286	0.768668	0.0835003	0.0439496	0.0790826	0.111343	0.129032	0.0206016	0.127761	0	0	0.0220881	0	0	0	0	0	0	0	0	0	0
OTU_304	Dino-Group-II-Clade-14_X_sp.		0	0	0.0223864	0.0150761	0.0099552	0.0103573	0	0.0251004	0	0	0.016942	0.019604	0	0	0	0	0	0	0	0	0	0	0	0	0	0.0303214	0	0.0167001	0	0	0	0	0	0	0	0	0	0	0	0	0	0	0	0	0	0	0
OTU_315	Dino-Group-II-Clade-4_X_sp.		0	0	0	0	0	0	0	0	0	0	0	0	0	0	0	0	0	0	0	0	0	0	0	0	0	0	0	0	0	0	0	0	0	0	0	0	0	0	0	0	0	0	0	0	0	0	0
OTU_324	Dino-Group-I-Clade-4_X_sp.		0.140318	0	0	0	0	0.0414293	0	0.0251004	0	0.0502765	0.0677679	0.039208	0	0.0135318	0.0445335	0.0181521	0.0154321	0	0	0	0	0	0	0	0	0	0.183016	0.0167001	0.102549	0	0.0278358	0.989247	0.0412031	0.127761	0.800672	0.842631	2.97453	1.23511	0.765806	0.78446	0.170685	0.256355	0	0.130634	0.0956415	0	0.178174
OTU_350	Cryothecomonas		0	0	0.0223864	0	0.0398208	0	0.174368	0	0	0	0	0.039208	0	0	0	0	0	0	0	0	0	0	0	0	0	0	0	0	0	0	0	0	0	0	0	0	0	0	0	0	0	0	0	0	0	0	0
OTU_353	Dino-Group-I-Clade-4_X_sp.		0.912067	1.94708	1.60063	1.16086	1.06521	2.10254	1.39494	0.903614	2.03591	0.980392	2.22787	0.607724	0.377121	0.554804	0.512135	0.671628	0.339506	0.419711	0.548634	0.773196	0.337349	0.250557	1.36596	0.529101	0	0.257732	0.292826	0.968604	0.0585995	0.197707	0.0974252	0.0430108	0.226617	0.0182515	0	0.0116225	0.0809895	0.110278	0	0	0	0	0	0	0	0	0
OTU_359	Dino-Group-II-Clade-1_X_sp.		0	0	0	0	0	0	0	0	0	0	0	0	0	0	0	0	0	0	0	0	0	0	0	0	0	0	0	0	0	0	0	0	0	0	0	0	0	0	0	0	0	0	0	0	0	0	0
OTU_364	Dino-Group-II-Clade-14_X_sp.		0	0	0	0	0.0199104	0	0	0	0	0	0	0	0	0.0541272	0	0	0.0462963	0	0	0	0	0.0556793	0	0	0	0	0	0	0.0146499	0	0	0.129032	0.0618047	0.0182515	0.0387422	0.04649	0.139891	0.0441112	0.0534283	0	0	0.0427259	0.125952	0.283039	0.66949	0.681199	1.06904
OTU_365	Dino-Group-II-Clade-5_X_sp.		0	0	0	0	0.129418	0.186432	0	0.062751	0.352677	0.0502765	0.0931809	0.019604	0.0785669	0.0541272	0.0445335	0.0363042	0.0308642	0	0	0	0	0	0.227661	0.26455	0.340716	0.833839	7.02782	11.9071	17.6677	13.9581	13.5839	28.129	22.3527	7.19109	1.02021	0.953045	0.596378	0.110278	0.552093	0.336197	0.725411	2.32856	1.05914	1.87241	1.09305	0.817439	0.334076
OTU_366	Pseudoperkinsus_tapetis		0	0	0	0	0	0	0	0	0	0	0	0	0	0	0	0.0544563	0	0	0	0	0	0.0556793	0	0	0	0	0.0732064	0.0501002	0	0	0.0417537	0	0	0.073006	0.00645703	0	0.0294507	0	0	0	0	0	0	0	0	0.0340599	0
OTU_376	Dino-Group-II-Clade-16_X_sp.		0	0	0	0	0	0	0	0	0	0	0	0	0	0	0	0	0	0	0	0	0	0	0	0	0	0	0	0	0	0	0	0	0	0	0	0	0	0	0	0	0	0	0	0	0	0	0
OTU_377	Dino-Group-II-Clade-7_X_sp.		17.8906	18.2227	12.3237	16.237	6.17222	7.18799	4.18483	3.84036	5.0497	4.32378	4.41338	3.03862	1.31992	0.784844	1.95947	0.94391	0.694444	0.48189	0.251457	0	0	0.111359	0.0569152	0	0	0.272893	0.0366032	0.133601	0.190448	0	0.125261	0	0	0	0	0	0.00736269	0	0	0	0	0	0	0	0	0	0
OTU_378	Paraflabellula		0	0	0	0	0.408163	0.186432	0	0.313755	0.144277	0.351936	0.0592969	0.019604	0.0314268	0.0405954	0.0222668	0	0	0	0	0	0	0	0	0.0881834	0	0	0	0	0	0	0	0	0	0	0	0	0	0	0	0	0	0	0	0	0	0	0
OTU_383	Dino-Group-II_unclassified		0.0233863	0	0	0	0	0.0103573	0	0	0	0	0	0	0	0	0	0.0181521	0	0	0	0	0	0	0	0	0	0	0	0	0	0	0	0	0	0	0	0	0	0	0	0	0	0	0	0	0	0	0
OTU_384	Dino-Group-I-Clade-4_X_sp.		1.80075	0.149775	0.604433	0.482436	0.109507	0.445365	0.348736	0.150602	0.6252	0.502765	0.25413	0.117624	0.0314268	0.0405954	0.0222668	0.0363042	0.262346	0.0155448	0	0	0.0722892	0.139198	0.170746	0.176367	0.681431	0.0909642	0.402635	0.467602	0.395546	1.46303	0.946416	3.31183	3.19324	6.6983	1.35598	1.16225	2.01738	0.705779	1.12199	0.560329	0.170685	0.021363	0.0171752	0.609623	0.163957	0.10218	0.111359
OTU_388	Cryothecomonas_sp.		0	0	0	0	0	0	0	0	0	0	0	0	0	0	0	0	0	0	0	0	0	0	0	0	0	0	0	0	0	0	0	0	0	0	0	0.00581125	0	0	0	0	0.0213356	0	0	0.0653168	0	0	0.0445434
OTU_391	Dino-Group-II-Clade-5_X_sp.		0	0	0	0	0	0	0	0	0	0	0	0	0	0	0	0	0	0	0	0	0	0	0	0	0	0	0	0	0	0	0	0	0	0	0	0	0	0	0	0	0	0	0	0	0	0	0
OTU_392	Dino-Group-II-Clade-10-and-11_X_sp.		0	0.0998502	0.0111932	0	0.0199104	0.031072	0	0	0	0	0	0	0	0	0	0	0	0	0	0	0	0	0	0	0	0	0	0	0	0	0	0	0	0	0	0	0	0.0441112	0	0	0	0	0	0	0	0	0
OTU_394	Dino-Group-II-Clade-18_X_sp.		0.0935454	0.0998502	0.0335796	0.0603045	0.0398208	0.062144	0	0.100402	0.545046	0.527903	0.618382	0.431288	0.691389	0.270636	0.445335	0.726085	0.524691	0.295352	0.251457	0	0.216867	0.194878	0.398406	0.411523	0	0.151607	0.329429	0.200401	0.205098	0.59312	0.668058	0.301075	0.206016	0.273773	0.619875	0.69735	0.559564	0.573445	0.480855	0.336197	0.277363	0.106815	0.160302	0.174178	0.150294	0.13624	0.244989
OTU_402	Protaspa-lineage_X_sp.		0.070159	0	0.0335796	0	0.0298656	0.0207147	0	0.0125502	0	0	0	0	0	0	0.0222668	0	0	0	0	0	0	0	0	0	0	0	0	0.0167001	0	0	0	0	0	0	0.00645703	0	0	0	0.0356189	0	0	0	0	0	0	0	0
OTU_407	Protaspa-lineage_X_sp.		0	0	0	0	0	0.031072	0	0	0.0160308	0.15083	0	0.019604	0.0471402	0	0	0	0.0925926	0	0	0.128866	0.0722892	0.0835189	0	0.0293945	0	0.0606428	0.549048	0.567802	0.234398	0.632661	0.0835073	0.430108	0.350227	1.1681	0.361594	0.0987913	0.309233	0.485223	2.0837	2.39074	1.66418	2.73446	0.103051	0.849118	0.396229	0.30654	0.111359
OTU_408	Dino-Group-I-Clade-1_X_sp.		0	0	0	0	0.049776	0	0	0	0	0	0	0.039208	0	0	0	0	0	0	0	0	0	0	0	0	0	0	0	0	0	0	0	0	0	0	0	0	0	0	0	0	0	0	0	0	0	0	0
OTU_418	Rhyzophidiales_sp.		0	0	0	0	0	0	0	0	0	0	0	0	0	0	0	0	0	0	0	0	0	0	0	0	0	0	0	0	0	0	0	0	0	0	0	0	0	0	0	0	0	0	0	0	0	0	0
OTU_424	Dino-Group-II_unclassified		0	0	0	0	0	0	0	0	0	0	0	0	0	0	0	0	0	0	0	0	0	0	0	0	0	0	0	0	0	0	0	0	0	0	0	0	0	0	0	0	0	0	0	0	0	0	0
OTU_437	Selenidium		0	0.149775	0	0	0	0.031072	0	0	0.913754	0.0251383	0.101652	0	0	0	0	0.726085	0.0925926	0.108814	0.251457	0	0.0240964	0.0835189	1.93512	1.0876	1.02215	0.303214	1.28111	0.0835003	0	0	0	0.344086	0.164813	0	0.0322851	0	0	0	0	0.485618	0.0640068	0	0.0229003	0	0.0136631	0	0
OTU_448	Protaspa-lineage_X_sp.		0	0	0	0	0	0	0.087184	0	0.128246	0.0251383	0	0	0	0.0135318	0	0.0907606	0	0	0	0	0	0	0	0.0293945	0.170358	0	0	0	0	0	0	0	0	0.036503	0	0	0	0	0	0.112066	0	0	0	0.0217723	0	0	0
OTU_452	Colpodella_pontica		0	0	0.055966	0.0603045	0	0	0	0	0	0	0	0	0	0	0	0.108913	0.0771605	0	0.0457195	0	0.0481928	0.0556793	0.0569152	0	0	0	0.183016	0	0	0	0.0139179	0.258065	0	0	0	0	0	0	0	0	0	0	0	0	0	0	0
OTU_455	Cryothecomonas_aestivalis		0	0	0	0	0	0	0	0	0	0	0	0	0	0	0	0	0	0	0	0	0	0	0	0	0	0	0	0	0	0	0	0	0	0	0	0	0	0	0	0	0	0	0	0	0	0	0
OTU_456	Protaspa-lineage_X_sp.		0	0	0	0	0	0	0	0	0	0	0	0	0	0	0	0	0	0	0	0	0	0	0	0	0	0	0	0.0167001	0	0	0	0	0	0	0	0.00581125	0	0	0	0	0	0	0	0	0	0	0
OTU_457	Protaspa-lineage_X_sp.		0.116932	0.299551	0.201478	0.66335	0.159283	0.196789	0.174368	0.276104	0.545046	0.251383	0.118594	0.09802	0.125707	0.067659	0.0445335	0.0544563	0.0925926	0.0777242	0.0114299	0	0.0481928	0	0	0.205761	0	0.0909642	0.219619	0.267201	0.0878992	0.197707	0.167015	0.129032	0.185414	0.419785	0.154969	0.0871688	0.125166	0.0882223	0.195904	0	0	0	0	0.087089	0.0136631	0.0681199	0.0445434
OTU_463	Dino-Group-II-Clade-7_X_sp.		0	0	0	0	0	0	0	0	0	0	0	0	0	0	0	0	0	0	0	0	0	0	0	0	0	0	0	0	0	0	0	0	0	0	0	0	0	0	0	0	0	0	0	0	0	0	0
OTU_474	Cryothecomonas_sp.		0.210477	0.898652	0.123125	0.150761	0.547536	0.486794	0.784656	0.414157	3.22219	2.26244	1.0504	0.9802	1.58705	1.65088	1.09107	0.853149	0.95679	2.05192	6.64076	5.41237	12.5301	9.77171	11.0415	13.1687	8.00681	3.8205	4.5022	1.30261	0.351597	0.869909	0.180932	0.215054	0.185414	0.0182515	0	0	0.0147254	0.0220556	0	0	0	0	0	0.0217723	0	0	0.0445434
OTU_482	Dino-Group-II_unclassified		2.47895	2.84573	2.4737	3.76903	5.16675	5.48938	3.74891	3.08735	2.37256	2.363	2.70224	2.56812	1.60277	1.05548	0.935204	0.326738	0.478395	0.637339	0.434335	0.64433	2.36145	2.06013	2.33352	2.17519	2.04429	1.51607	1.1713	1.0521	2.30003	0.988533	0.904662	0.645161	0.247219	0.857821	0.187254	0.145281	0.0220881	0.0220556	0	0	0.0853424	0	0.0286254	0	0.0273261	0.10218	0.222717
OTU_490	Dino-Group-II-Clade-1_X_sp.		0	0	0	0	0	0	0	0	0	0	0	0	0	0	0	0	0	0	0	0	0	0	0	0	0	0	0	0	0	0	0	0	0	0	0	0	0	0	0	0	0	0	0	0	0	0	0
OTU_491	Dino-Group-II_unclassified		0	0	0	0	0	0	0	0	0	0	0	0	0	0	0	0	0	0	0	0	0	0	0	0	0	0	0	0	0	0	0	0	0	0	0	0	0	0	0	0	0	0	0	0	0	0	0
OTU_512	Pirsonia_Clade__XXX_sp.		0	0.0998502	0.0783524	0	0.0298656	0	0	0	0.0320616	0	0	0.078416	0	0.0270636	0	0	0.0308642	0	0	0	0	0	0	0	0	0	0	0	0	0	0	0	0	0	0	0	0	0	0	0	0	0	0	0	0	0	0
OTU_516	Hematodinium_sp.		0	0	0	0	0	0	0	0	0	0	0	0	0	0	0	0	0	0	0	0	0	0	0	0	0	0	0	0	0	0	0	0	0	0	0	0	0	0	0	0	0	0	0	0	0	0	0
OTU_517	Protaspa-lineage_X_sp.		0.140318	0	0	0	0.0099552	0.0103573	0	0.0376506	0.0641231	0.125691	0.0338839	0.019604	0	0	0.0445335	0	0	0.0155448	0	0	0	0	0	0	0	0	0	0	0.0292997	0	0	0	0	0	0	0	0	0	0	0	0	0	0	0	0	0	0
OTU_518	Oomycota_XXX_sp.		0	0	0	0	0	0	0	0	0	0	0	0	0	0	0	0	0	0	0	0	0	0	0	0	0	0	0	0	0	0	0	0	0	0	0	0	0	0	0	0	0	0	0	0	0	0	0
OTU_522	Protaspa-lineage_X_sp.		0.0935454	0.848727	0.358182	0.93472	1.34395	1.66753	4.8823	1.16717	2.13209	5.65611	1.85515	1.98	1.39849	0.97429	0.912937	0.707932	0.87963	0.233173	0.228598	1.41753	0.650602	0.306236	0.682982	0.676073	0	0.136446	0.10981	0.0501002	0.0878992	0.276789	0.0974252	0.0430108	0.164813	0.310276	0.17434	0	0.0368134	0	0.0356189	0	0.0213356	0	0	0	0.0136631	0	0
OTU_527	Dino-Group-II-Clade-5_X_sp.		0	0	0	0	0	0	0	0	0	0	0	0	0	0	0	0	0	0	0	0	0	0	0	0	0	0	0	0	0	0	0	0	0	0	0	0	0	0	0	0	0	0	0	0	0	0	0
OTU_528	Dino-Group-II-Clade-10-and-11_X_sp.		0	0	0	0.0301523	0	0	0	0.0376506	0	0	0	0	0	0	0	0	0	0	0	0	0	0	0	0	0	0	0	0	0	0	0	0	0	0	0	0	0	0	0	0	0	0	0	0	0	0	0
OTU_530	Dino-Group-II-Clade-2_X_sp.		0	0	0	0	0	0.0103573	0	0	0	0	0	0	0.0628536	0	0	0	0	0	0	0	0	0	0.0569152	0	0	0	0	0	0	0	0	0	0	0	0.0387422	0	0	0	0	0	0	0	0.00572508	0	0.0136631	0	0
OTU_536	Protaspa-lineage_X_sp.		0	0	0	0	0	0	0	0	0	0	0	0	0	0	0	0	0	0	0	0	0	0	0	0	0	0	0.0366032	0	0	0	0	0	0	0	0	0	0	0	0	0	0	0	0	0	0	0	0
OTU_547	Dino-Group-II-Clade-17_X_sp.		0	0	0	0	0	0	0	0	0	0	0	0	0	0	0	0	0	0	0	0	0	0	0	0	0	0	0	0	0	0	0	0	0	0	0	0	0	0	0	0	0	0	0	0	0	0	0
OTU_556	Dino-Group-II-Clade-52_X_sp.		0	0	0	0	0	0	0	0	0	0	0	0	0	0	0	0	0	0	0	0	0	0	0	0	0	0	0.402635	0.200401	0.146499	0.197707	0.222686	0.430108	0.556242	0.565797	0.0581133	0.110414	0.265057	0.0882223	0	0	0	0	0	0	0.0956415	0.0681199	0.111359
OTU_578	Protaspa_obliqua		0	0	0.0111932	0	0	0	0	0	0	0.0251383	0	0	0	0	0	0	0	0	0	0	0	0	0	0	0	0	0	0	0	0	0	0	0	0	0	0	0	0	0	0	0	0	0	0	0	0	0
OTU_580	Dino-Group-II-Clade-4_X_sp.		0	0	0	0	0.0099552	0	0	0	0	0.0502765	0	0.019604	0.0157134	0	0.0445335	0	0	0	0	0	0	0	0	0	0	0	0	0	0	0	0	0	0	0	0	0	0	0	0	0	0	0	0	0	0	0	0
OTU_582	Dino-Group-II-Clade-1_X_sp.		0	0	0	0	0	0	0	0	0	0	0	0	0	0	0	0	0	0	0	0	0	0	0	0	0	0	0	0	0	0	0	0	0	0	0	0	0	0	0	0	0	0	0	0	0	0	0
OTU_583	Cryothecomonas_sp.		0.163704	1.24813	0.324603	0.19599	0.886013	1.64682	6.5388	2.04568	4.36037	11.463	3.97289	4.9206	5.53111	3.72124	2.89468	2.03304	2.59259	0.419711	0.457195	0.257732	0.26506	0	0	0	0	0	0	0	0	0.0395413	0	0	0	0	0	0	0	0	0	0	0	0	0	0	0	0	0
OTU_590	Foettingeriidae_unclassified		0	0	0	0	0.0199104	0	0	0	0	0	0	0	0	0	0	0	0.0154321	0	0	0	0	0	0	0	0	0	0	0	0	0	0	0	0	0	0	0	0	0	0	0	0	0	0	0	0	0	0
OTU_595	Dino-Group-III_XX_sp.		0	0.1997	0.0111932	0.0452284	0.0099552	0.124288	0.087184	0.0753012	0.0801539	0	0.0338839	0.039208	0.0314268	0.0811908	0.0445335	0	0.0154321	0.0310897	0.0228598	0	0	0	0.170746	0	0	0	0.183016	0.0668003	0.0439496	0.0790826	0.0139179	0	0	0.273773	0.0258281	0.0116225	0.00736269	0.0661667	0	0.149421	0.0213356	0.106815	0.068701	0.0653168	0.0273261	0	0.0445434
OTU_608	Ichthyosphonida_XX_sp.		0	0	0	0	0	0	0	0	0	0	0	0	0	0	0	0	0	0	0	0	0	0	0	0	0	0	0	0	0	0	0	0	0	0	0	0	0	0	0	0	0	0	0	0	0	0	0
OTU_609	Protaspa-lineage_X_sp.		0.25725	0.848727	0.156705	0.211066	0.169238	0.227861	1.04621	0.150602	0.240462	0.301659	0.160949	0.117624	0.282841	0.14885	0.0222668	0.0181521	0.169753	0.0310897	0.0685793	0.128866	0.337349	0.194878	0.0569152	0.146972	0.170358	0.0758035	0.292826	0.267201	0.0732493	0.118624	0.0974252	0.0860215	0.103008	0.073006	0.0258281	0.0116225	0.0220881	0.0220556	0.0178094	0	0	0	0	0.0217723	0	0	0
OTU_610	Dino-Group-II-Clade-12_X_sp.		3.83536	2.09685	1.42154	1.23624	2.3992	2.52719	1.74368	1.12952	4.13594	1.75968	3.28674	1.33307	1.42992	1.62382	1.46961	1.39771	1.2037	1.8032	1.223	0.128866	2.45783	0.528953	1.59363	1.02881	1.70358	2.78957	1.0981	1.1356	1.34779	0.672202	0.654141	0.215054	0.164813	0.036503	0.0322851	0.0348675	0.00736269	0	0	0	0	0.0854518	0.00572508	0	0.0409892	0.0340599	0.0445434
OTU_620	Dino-Group-II-Clade-14_X_sp.		0	0	0	0	0	0	0	0	0	0	0	0	0	0	0	0	0	0	0	0	0	0	0	0	0	0	0	0	0	0	0	0	0	0	0	0	0	0	0	0	0	0	0	0	0	0	0
OTU_629	Protaspa-lineage_X_sp.		0.0233863	0	0	0	0.0099552	0	0.087184	0	0.0961847	0.175968	0	0.058812	0	0.0135318	0	0	0	0.0310897	0	0	0	0	0	0.293945	0	0.0151607	0.256223	0.0334001	0.0292997	0.118624	0.0835073	0.645161	0.0412031	0.0547545	0	0	0.0294507	0	0	0	0	0	0	0	0	0	0
OTU_633	Pirsonia_Clade__XXX_sp.		0	0	0	0	0.328522	0.248576	0	0.0125502	0.0320616	0.0251383	0	0.019604	0	0.0541272	0	0	0	0	0	0	0	0	0	0	0	0	0	0	0	0	0	0	0	0	0	0	0	0	0	0	0	0	0	0	0	0	0
OTU_637	Dino-Group-II_unclassified		0	0	0	0	0	0	0	0	0	0	0	0	0	0	0	0	0	0	0	0	0	0	0	0	0	0	0	0	0	0	0	0	0	0	0	0	0	0	0	0	0	0	0	0	0	0	0
OTU_643	Protaspa-lineage_X_sp.		0	0	0	0	0	0	0	0.0376506	0	0	0	0	0	0	0	0	0	0	0	0	0	0	0	0	0	0	0	0	0	0	0	0	0	0	0	0	0	0	0.142476	0.373552	0.0640068	0	0.0171752	0	0	0	0.0222717
OTU_648	Dino-Group-II-Clade-2_X_sp.		0	0	0	0	0	0	0	0	0.0160308	0	0	0.039208	0	0	0	0	0	0	0	0	0	0	0	0	0	0	0.10981	0	0	0	0	0.0430108	0	0.0182515	0	0.023245	0	0	0	0	0.0213356	0	0.00572508	0	0	0	0
OTU_656	Dino-Group-II-Clade-12_X_sp.		0	0	0	0	0	0	0	0	0	0	0.00847099	0	0	0	0	0	0	0	0.0571494	0	0	0	0	0.0881834	0	0.0454821	0	0	0	0	0	0	0	0	0.00645703	0.0116225	0	0	0	0	0.0426712	0	0.0171752	0	0.0409892	0	0.0222717
OTU_667	Cryothecomonas-lineage_unclassified		0.374181	0.149775	0.0335796	0.120609	0.179194	0.176075	0.348736	0.338855	0.288554	0.276521	0.618382	0.58812	0.911376	1.01488	0.868403	0.580868	0.910494	0.761697	0.605784	0.773196	0.578313	0.528953	0.739898	0.940623	0.511073	0.379018	2.41581	2.13761	1.28919	2.21431	1.62839	2.75269	3.02843	5.11042	1.44637	1.04021	1.08231	0.727834	0.605521	1.19537	0.618733	0.704978	0.0458007	0.0653168	0.0273261	0	0.0445434
OTU_670	Dino-Group-I-Clade-4_X_sp.		0.070159	0	0.212671	0.0150761	0.0099552	0.0103573	0	0.0125502	0.112215	0	0	0	0.0471402	0	0	0	0	0	0	0	0	0	0	0	0	0	0	0	0	0	0	0	0	0	0	0	0	0	0	0	0	0	0	0	0	0	0.0222717
OTU_673	Dino-Group-II-Clade-1_X_sp.		0	0	0	0	0	0	0	0	0	0	0	0	0	0	0	0	0	0	0	0	0	0	0	0	0	0	0	0	0	0	0	0	0	0	0	0	0	0	0	0	0	0	0	0	0	0	0
OTU_675	Dino-Group-II-Clade-7_X_sp.		0	0	0	0	0	0	0	0	0	0	0	0	0	0	0	0	0	0	0	0	0	0	0	0	0	0	0	0	0	0	0	0	0	0	0	0	0	0	0	0	0	0	0	0	0	0	0
OTU_678	Dino-Group-II-Clade-6_X_sp.		0	0	0	0	0	0	0	0	0	0	0	0	0.0314268	0	0	0	0	0	0	0	0	0	0	0	0	0	0	0	0	0	0	0	0	0	0	0	0	0	0	0	0	0	0	0	0	0	0
OTU_692	Protaspa-lineage_X_sp.		0.070159	0.299551	0.0895456	0.135685	0.049776	0.0517866	0.348736	0	0.288554	0.125691	0.0592969	0.019604	0.0942803	0	0.0222668	0.0181521	0.0154321	0	0	0	0	0	0	0.293945	0	0	0.695461	0.1002	0.161149	0.59312	0.19485	0.55914	0.473836	1.51487	0.839414	0.337053	0.90561	0.419056	0.32057	0.186776	0	0	0	0.130634	0.0409892	0.0340599	0
OTU_693	Dino-Group-II-Clade-1_X_sp.		0	0	0	0	0	0	0	0	0	0	0	0	0	0	0	0	0	0	0	0	0	0	0	0	0	0	0	0	0	0	0	0	0	0	0	0	0	0	0	0	0	0	0	0	0	0	0
OTU_697	Oomycota_XXX_sp.		0	0	0	0	0	0	0	0	0	0	0	0	0	0	0	0	0	0	0	0	0	0	0	0	0	0	0	0	0	0	0	0	0	0	0	0	0	0	0	0	0	0	0	0	0	0	0
OTU_706	Cryomonadida_XX_sp.		0.748363	1.24813	0.604433	0.301523	0.547536	1.00466	3.66173	0.489458	1.13819	2.01106	0.652266	0.646932	0.14142	0.202977	0.0445335	0.0363042	0.0308642	0.0932691	0	0	0	0.0278396	0	0.0293945	0	0	0	0	0	0	0	0.0860215	0.0206016	0.200767	0.00645703	0	0.0294507	0	0	0	0	0	0	0.0217723	0	0	0
OTU_724	Dino-Group-II-Clade-5_X_sp.		0	0	0	0	0	0	0	0	0	0	0	0	0	0	0	0	0	0	0	0	0	0	0	0	0	0	0	0	0	0	0	0	0	0	0	0	0	0	0	0	0	0	0	0	0	0	0
OTU_735	Oomycota_XXX_sp.		0	0	0	0	0	0	0	0	0	0	0	0	0	0	0	0	0	0	0	0	0	0	0	0	0	0	0	0	0	0	0	0	0	0	0	0	0	0	0	0	0	0	0	0	0	0	0
OTU_737	Dino-Group-II-Clade-30_X_sp.		0	0	0	0	0.0099552	0	0	0	0	0	0	0	0	0	0.0445335	0	0	0	0.0114299	0	0	0	0.0569152	0	0	0.0454821	0.329429	0.0668003	0.131849	0.158165	0.153097	0.0430108	0.370828	0.273773	0.129141	0.127848	0.250331	0.1985	2.17275	3.28726	4.0751	3.50352	2.84537	4.28914	3.57972	3.78065	5.45657
OTU_739	Protaspa-lineage_X_sp.		0	0	0	0	0	0	0	0	0	0	0	0	0	0	0	0	0	0	0	0	0	0	0	0	0	0	0	0	0	0	0	0	0	0	0	0	0	0	0	0	0	0	0	0	0	0	0
OTU_742	Dino-Group-II-Clade-3_X_sp.		0	0	0	0	0	0	0	0	0	0	0	0	0	0	0	0	0	0	0	0	0	0	0	0	0	0	0	0	0	0	0	0	0	0	0	0	0	0	0	0	0	0	0	0	0.0273261	0	0
OTU_754	Dino-Group-II-Clade-1_X_sp.		0	0	0.0111932	0	0.0099552	0	0	0	0	0	0	0	0	0	0	0	0	0	0	0	0	0	0	0	0	0	0	0	0	0	0	0	0	0	0.00645703	0	0.00736269	0	0	0	0	0	0	0	0	0	0
OTU_756	Dino-Group-II-Clade-5_X_sp.		0	0	0	0	0	0	0	0	0	0	0	0	0	0	0	0	0	0	0	0	0	0	0	0	0	0	0	0	0	0	0	0	0	0	0	0	0	0	0	0	0	0	0	0	0	0	0
OTU_761	Dino-Group-II-Clade-13_X_sp.		0	0	0.0111932	0	0	0	0	0	0	0	0	0	0	0	0	0	0	0	0	0	0	0	0	0	0	0	0	0	0	0	0	0	0	0	0	0	0	0	0	0	0	0	0	0	0	0	0
OTU_762	Pirsonia_Clade__XXX_sp.		0	0.1997	0	0	0	0	0	0.0125502	0.256492	0.955254	0.304956	0.176436	0.314268	0.365359	0.578936	1.61554	1.58951	0.590704	0.514344	1.15979	0.313253	0.528953	0.682982	0.440917	0.170358	0.0606428	0	0.0167001	0	0	0	0	0.0206016	0	0	0	0	0	0	0	0	0	0	0.0217723	0.0136631	0	0
OTU_781	Dino-Group-II-Clade-14_X_sp.		0	0	0	0	0	0	0	0	0	0	0	0	0	0	0	0	0	0	0	0	0	0	0	0	0	0	0	0	0	0	0	0	0	0	0	0	0	0	0	0	0	0	0	0	0	0	0
OTU_786	Protaspa-lineage_X_sp.		0.210477	0.349476	0.0671592	0.180914	0.238925	0.186432	0.43592	0.112952	0.272523	0.201106	0.0762389	0	0.0471402	0.270636	0.0222668	0.0907606	0.0462963	0.0932691	0.0228598	0	0.120482	0.139198	0.0569152	0.26455	0	0.0303214	0.0732064	0.1002	0.0292997	0.0790826	0	0	0.0206016	0	0	0	0	0	0	0	0	0	0	0	0	0	0
OTU_793	Pellioditis_sp.		0	0	0	0	0	0	0	0	0	0	0	0	0	0	0	0	0	0	0	0	0	0	0	0	0	0	0	0	0	0	0	0	0	0	0	0	0	0	0	0	0	0	0	0	0	0	0
OTU_794	Dino-Group-I-Clade-4_X_sp.		1.94107	0.449326	1.9812	0.512589	1.18467	1.14966	1.30776	0.803213	1.93972	1.25691	0.914867	0.470496	0.502828	0.392422	0.178134	0.94391	0.416667	0.0621794	0.0685793	0	0.289157	0.167038	0.341491	0.558495	0	0.257732	0.512445	0.1169	0.0292997	0.0395413	0.111343	0.129032	0	0.346779	0.00645703	0.0174338	0	0	0.0178094	0.186776	0	0.021363	0	0	0	0.0340599	0
OTU_808	Dino-Group-I-Clade-4_X_sp.		0	0	0	0	0	0	0	0	0	0	0	0	0	0	0	0	0	0	0	0	0	0	0	0	0	0	0	0	0	0	0	0	0	0	0	0	0	0	0	0	0	0	0	0	0	0	0
OTU_810	Peronosporales_unclassified		0	0	0	0	0	0	0	0	0	0	0	0	0	0	0	0	0	0	0	0	0	0	0	0	0	0	0	0	0	0	0	0	0	0	0	0	0	0	0	0	0	0	0	0	0	0	0
OTU_815	Dino-Group-II-Clade-1_X_sp.		0	0.0499251	0.0783524	0.0753807	0.0099552	0.0207147	0	0.0376506	0.0961847	0	0.016942	0	0.14142	0.0135318	0.0222668	0.0726085	0.0154321	0.155448	0.0571494	0.128866	0.0722892	0.139198	0	0.146972	0	0.848999	0.768668	1.38611	1.05479	1.10716	0.876827	0.731183	0.721055	1.69739	0.897527	1.05184	0.90561	0.992501	0.32057	0.560329	0.19202	0.512711	0.194653	0.457218	0.150294	0.476839	0.690423
OTU_821	Lankesteria_cystodytae		0	0	0	0	0	0	0	0	0	0	0	0	0	0	0	0	0	0	0	0	0	0	0	0	0	0	0	0	0	0	0	0	0	0	0	0.0174338	0	0	0	0	0	0	0	0	0	0	0
OTU_822	Protaspa-lineage_unclassified		0	0	0	0	0	0	0	0	0	0	0	0	0	0	0	0	0	0	0	0	0	0	0	0	0	0	0	0	0	0	0	0	0	0	0	0	0	0	0	0	0	0	0	0	0	0	0
OTU_823	Dino-Group-II_XX_sp.		0	0	0	0	0	0	0	0	0	0	0	0	0	0	0	0	0	0	0	0	0	0	0	0	0	0	0	0	0	0	0	0	0	0	0	0	0	0	0	0	0	0	0	0	0	0	0
OTU_833	Protaspa-lineage_X_sp.		0.233863	0.0998502	0.0783524	0.135685	0.0895968	0.0103573	0	0.0125502	0.0480923	0	0	0	0	0.135318	0	0	0	0	0	0	0.0240964	0	0	0	0	0	0.0366032	0	0	0	0	0.0430108	0	0	0	0	0	0	0	0	0	0.021363	0	0	0	0	0
OTU_836	Dino-Group-I-Clade-2_X_sp.		0	0	0	0	0	0	0	0.0376506	0	0	0.025413	0.019604	0	0	0	0	0	0	0	0	0	0	0	0	0	0	0	0	0	0	0	0	0	0	0	0	0	0	0	0	0	0	0	0	0	0	0
OTU_839	Abeoformidae_Group_MAIP_1_X_sp.		0.0233863	0	0	0	0	0	0	0	0	0	0	0	0	0	0	0	0	0	0	0	0	0	0	0	0	0	0	0	0	0	0	0	0	0	0	0	0	0	0	0	0	0	0	0	0	0	0
OTU_849	Protaspa-lineage_X_sp.		0	0	0	0	0	0	0	0	0	0	0	0	0	0	0	0	0	0	0	0	0	0	0	0	0	0	0	0	0	0	0	0	0	0	0	0	0	0	0	0	0	0	0	0	0	0	0
OTU_854	Dino-Group-II_unclassified		0	0.1997	0	0.0301523	0	0	0	0	0	0	0	0	0	0	0	0	0	0	0	0	0	0	0	0	0	0	0	0	0	0	0	0	0	0	0	0	0	0	0	0	0	0	0	0	0.0273261	0.0340599	0.289532
OTU_856	Dino-Group-II-Clade-39_X_sp.		0	0	0	0	0	0	0	0	0	0	0	0	0	0	0	0	0	0	0	0	0	0	0	0	0	0	0	0	0	0	0	0	0	0	0	0	0	0	0	0	0	0	0	0	0	0	0
OTU_858	Abeoformidae_Group_MAIP_2_X_sp.		0	0	0.0223864	0	0.0099552	0	0	0	0	0	0	0	0	0	0	0	0	0	0	0	0	0	0	0	0	0	0	0	0	0	0	0	0	0	0	0	0	0	0	0	0	0	0	0	0	0	0
OTU_861	Dino-Group-II-Clade-7_X_sp.		0	0	0	0	0	0	0	0	0	0	0	0	0	0	0	0	0.0154321	0	0	0	0	0	0	0	0	0	0	0	0	0	0	0	0	0	0	0	0	0	0	0	0	0	0	0	0	0	0
OTU_863	Metschnikowia_bicuspidata		0	0	0	0	0	0	0	0	0	0	0.00847099	0	0	0	0.0445335	0.0363042	0	0	0	0	0	0	0	0	0	0	0	0	0	0	0	0	0.0412031	0	0	0	0	0	0	0	0	0	0	0	0	0	0
OTU_867	Oomycota_X_unclassified		0	0	0	0	0	0	0	0	0	0	0	0	0	0	0	0	0	0	0	0	0	0	0	0	0	0	0	0	0	0	0	0	0	0	0.00645703	0	0	0	0	0	0	0	0	0	0	0	0
OTU_869	Dino-Group-II-Clade-8_X_sp.		0	0	0	0	0	0	0	0	0	0	0.00847099	0	0	0	0	0	0	0	0	0	0	0	0	0	0	0	0	0	0	0	0	0	0	0	0	0	0	0	0	0	0	0	0	0	0	0	0
OTU_870	Dino-Group-II-Clade-1_X_sp.		0	0	0	0	0	0	0	0	0	0	0	0	0	0	0	0	0	0	0	0	0	0	0	0	0	0	0	0	0	0	0	0	0	0	0	0	0	0	0	0	0	0	0	0	0	0	0
OTU_874	Protaspa-lineage_X_sp.		0.0467727	0	0	0.0753807	0.0099552	0	0	0	0	0.0251383	0	0	0	0	0	0	0.0154321	0	0	0	0	0	0.0569152	0	0	0	0	0	0	0	0	0	0	0	0	0	0	0	0	0	0	0	0	0	0	0	0
OTU_882	Chytridiomycetes_unclassified		0	0	0	0	0	0	0	0	0	0	0	0	0	0	0	0	0	0	0	0	0	0	0	0	0	0	0	0	0	0	0	0	0	0	0	0	0.00736269	0	0	0	0	0	0	0	0	0	0
OTU_884	Rhyzophidiales_sp.		0	0	0	0	0	0	0	0	0	0	0	0	0	0	0	0	0	0	0	0	0	0	0	0	0	0	0	0	0	0	0	0	0	0	0	0	0	0	0	0	0	0	0	0	0.0546523	0.10218	0.0668151
OTU_885	Protaspa-lineage_X_sp.		0	0.748877	0	0.165837	0	0	0.610288	0	0.272523	6.33484	0.745447	2.4505	1.03708	0.284168	3.67401	0.707932	2.03704	1.07259	0.0800091	5.6701	0.26506	0.835189	2.04895	2.20459	0.681431	0.257732	0	0.0668003	0.190448	0.553578	0.208768	0	0.0206016	0.383282	0.0387422	0	0.00736269	0	0	0	0	0	0	0	0	0	0.0222717
OTU_886	Dino-Group-II-Clade-3_X_sp.		0	0	0	0	0	0	0	0	0	0	0	0	0	0	0	0	0	0	0	0	0	0	0	0	0.170358	0	0	0.0501002	0	0	0	0	0.0206016	0	0	0	0	0	0	0	0	0	0	0	0	0	0
OTU_891	Pirsonia_Clade__XXX_sp.		0.0233863	0	0.0223864	0.0150761	0.0099552	0.0517866	0	0.0376506	0.0801539	0.0754148	0	0	0	0.0270636	0	0.0363042	0	0	0	0	0	0	0.11383	0.0293945	0	0	0	0	0	0	0	0	0	0	0	0	0.00736269	0	0	0	0	0	0	0	0	0	0
OTU_899	Paraflabellula		0	0	0	0	0	0	0	0	0	0	0	0	0	0	0	0	0	0	0	0	0	0	0	0	0	0	0	0	0	0	0	0	0	0	0	0	0	0	0	0	0	0	0	0	0	0	0
OTU_900	Abeoformidae_Group_MAIP_4_X_sp.		0.070159	0	0	0	0.0099552	0.0207147	0	0.0251004	0.0961847	0.125691	0.0592969	0.039208	0.125707	0.2977	0.089067	0.417499	0.154321	0.0310897	0	0	0.0240964	0.222717	0	0.293945	0	0.106125	0.10981	0.200401	0	0.0395413	0.0835073	0.0860215	0.0412031	0.255521	0.0322851	0.0581125	0.242969	0.0661667	0.0890472	0.224131	0.0213356	0.021363	0.0114502	0.152406	0.0273261	0.0340599	0.111359
OTU_902	Gregarines_XX_sp.		0	0	0	0	0	0	0	0	0	0	0	0	0	0	0	0	0	0	0	0	0	0	0	0	0	0	0	0	0	0	0	0	0	0	0	0	0	0	0	0	0	0	0	0	0	0	0
OTU_903	Dino-Group-I-Clade-4_X_sp.		0	0	0	0	0	0	0	0	0	0	0	0	0	0	0	0	0	0	0	0	0	0	0	0	0	0	0	0	0	0	0	0	0	0	0	0	0	0	0	0	0	0	0	0	0	0	0
OTU_905	Dino-Group-II_unclassified		0	0	0	0	0	0	0	0	0	0	0	0	0	0	0	0	0	0	0	0	0	0	0	0	0	0	0	0	0	0	0	0	0	0	0	0	0	0	0	0	0	0	0	0	0	0	0
OTU_906	Protaspa-lineage_X_sp.		0	0	0	0.0452284	0	0	0	0	0	0.0502765	0.00847099	0	0	0	0	0.0907606	0.0154321	0.0155448	0	0	0	0	0	0	0	0	0	0	0.0292997	0.118624	0.0139179	0	0.0206016	0.073006	0.0387422	0	0.0147254	0	0	0	0	0	0	0	0	0	0
OTU_907	Dino-Group-II-Clade-1_X_sp.		0	0	0	0	0.0099552	0	0	0	0	0	0	0	0	0	0	0	0	0	0	0	0	0	0	0	0	0.0151607	0	0	0	0	0	0	0	0	0.00645703	0	0	0	0	0	0	0	0	0	0	0	0.0222717
OTU_912	Abeoformidae_Group_MAIP_1_X_sp.		0	0	0	0	0	0	0	0	0	0	0	0	0	0	0	0	0	0	0	0	0	0	0	0	0	0	0	0	0	0	0	0	0	0	0	0	0	0	0.0356189	0	0	0	0	0.0217723	0	0	0
OTU_918	Cryothecomonas_aestivalis		0.070159	0.1997	0.111932	0.0904568	0.109507	0.103573	0.174368	0.0753012	0.0641231	0.0251383	0.00847099	0.019604	0.0471402	0.0947226	0.0668003	0.0907606	0.0308642	0.0621794	0.0228598	0	0.0963855	0.0835189	0	0.117578	0	0	0.0732064	0.0835003	0.0585995	0.158165	0	0	0.103008	0.073006	0	0.00581125	0	0	0.0712378	0.261487	0.0426712	0.170904	0.0343505	0.566079	0.109305	0.30654	0.467706
OTU_919	Dino-Group-II-Clade-5_X_sp.		0	0	0	0.0150761	0	0	0	0	0	0	0	0	0	0	0	0	0	0	0	0	0	0	0	0	0	0	0	0	0	0	0	0	0	0	0	0	0	0	0	0	0	0	0	0	0	0	0
OTU_928	Marimonadida_XX_sp.		0	0	0	0	0	0	0	0	0	0	0	0	0	0	0	0	0	0	0	0	0	0	0	0	0	0	0	0	0	0	0	0	0	0	0	0	0	0	0	0	0	0	0	0	0	0	0
OTU_929	Pseudopirsonia_sp.		0.25725	0	0	0.286447	0.049776	0.0517866	0.174368	0	0.0961847	0.100553	0.0508259	0	0	0.0270636	0.0668003	0.0181521	0.0154321	0.0466345	0.0342896	0	0.0722892	0	1.4798	0.646678	0.851789	0.0454821	0.0366032	0.0668003	0.0146499	0.0395413	0.0417537	0	0	0.109509	0	0.00581125	0.0294507	0	0	0	0	0	0	0	0	0	0
OTU_940	Protaspa-lineage_X_sp.		0.0233863	0.149775	0	0.0150761	0.0298656	0.0103573	0.261552	0	0	0	0	0.019604	0	0	0	0	0.0154321	0	0	0	0	0	0	0	0	0	0	0	0	0.0395413	0	0.0430108	0	0	0.0129141	0	0	0	0	0	0	0	0	0	0	0	0
OTU_942	Dino-Group-II-Clade-2_X_sp.		0	0	0	0	0	0	0	0	0	0	0	0	0	0	0	0	0	0	0	0	0	0	0	0	0	0	0	0	0.0292997	0	0	0	0	0	0	0	0	0	0	0	0	0	0	0	0.0273261	0.0681199	0
OTU_944	Dino-Group-II-Clade-4_X_sp.		0	0	0	0	0	0	0	0	0	0	0	0	0	0	0	0	0	0	0	0	0	0	0	0	0	0	0	0	0	0	0	0	0	0	0	0	0	0	0	0	0	0	0	0	0	0	0
OTU_952	Phagomyxa_odontellae		0	0	0	0	0	0	0	0	0	0	0	0	0	0	0	0	0	0	0	0	0	0	0	0	0	0	0	0	0	0	0	0	0	0	0	0	0	0	0	0	0	0	0	0	0	0	0
OTU_959	Chytridiomycetes_X_sp.		0.0233863	0	0	0	0	0	0	0	0	0	0	0	0	0	0	0	0	0	0	0	0	0	0	0	0	0	0	0	0	0	0	0	0	0.073006	0.0774843	0.122036	0.0957149	0.154389	0.747996	0.410908	0.256027	0.21363	0.0801511	0.087089	0.109305	0.0340599	0.111359
OTU_961	Dino-Group-II-Clade-30_X_sp.		0	0	0.0111932	0.0150761	0	0.031072	0	0	0.160308	0.226244	0.127065	0.117624	0.204274	0.257104	0.645736	0.526411	0.478395	0.559614	0.97154	0.257732	0.506024	0.75167	0.682982	0.793651	0.681431	1.81928	0.878477	1.35271	0.996191	1.38395	1.79541	0.946237	1.09188	0.383282	0.736101	0.679916	0.434398	0.330834	0.338379	0.373552	0.234692	0.277718	0.240453	0.239495	0.368903	0.1703	0.155902
OTU_967	Dino-Group-II-Clade-6_X_sp.		0	0	0	0	0	0	0	0	0	0	0	0	0	0	0	0	0	0	0	0	0	0	0	0	0	0	0	0	0	0	0	0	0	0	0	0	0	0	0	0	0	0	0	0	0	0	0
OTU_981	Dino-Group-II-Clade-1_X_sp.		0	0	0	0	0	0	0	0	0	0	0	0	0	0	0	0	0	0	0	0	0	0	0	0	0	0	0	0	0	0	0	0	0	0	0	0	0	0	0	0	0	0	0	0	0	0	0
OTU_982	Pirsonia_Clade__XXX_sp.		0.0467727	0.0998502	0.0671592	0.0301523	0.099552	0.062144	0.087184	0.0878514	0.144277	0.452489	0.160949	0.450892	0.424261	0.067659	0.244934	0.108913	0.200617	0.341987	0.114299	0.386598	0.120482	0	0	0.352734	0.511073	0.727714	1.53734	0.734803	0.688544	1.46303	0.403619	0.473118	0.638649	1.87991	0.406793	0.302185	0.353409	0.264667	0.30276	0.672394	0.0213356	0.21363	0	0.174178	0	0.0340599	0.13363
OTU_987	Dino-Group-II-Clade-4_X_sp.		0	0	0	0	0	0.0103573	0	0	0	0	0	0	0	0	0	0	0	0	0	0	0	0	0	0	0	0	0	0	0	0	0	0	0	0	0	0	0	0	0	0	0	0	0	0	0	0	0
OTU_996	Pseudocohnilembus_persalinus		0	0	0	0	0	0	0	0	0	0	0	0	0	0	0	0	0	0	0	0	0	0	0	0	0	0	0	0	0	0.0395413	0	0	0	0	0	0	0	0	0	0	0	0	0	0	0	0	0
OTU_999	Dino-Group-II-Clade-1_X_sp.		0.210477	0.0499251	0.111932	0.135685	0.0099552	0.134645	0	0.0376506	0.0480923	0	0.0338839	0.039208	0.0471402	0.0541272	0.0222668	0	0.0462963	0.0310897	0.0228598	0	0	0	0	0.0587889	0	0.106125	0	0.0501002	0.0585995	0.0395413	0.0278358	0	0.103008	0.036503	0.0710273	0.0290563	0.0220881	0	0.0534283	0.0747105	0.0853424	0.21363	0.0801511	0.087089	0.191283	0.13624	0.0890869
OTU_1014	Dino-Group-II-Clade-4_X_sp.		0	0	0	0	0	0	0	0	0	0	0	0	0	0	0	0	0	0	0	0	0	0	0	0	0	0	0	0	0	0	0	0	0	0	0	0	0	0	0	0	0	0	0	0	0	0	0
OTU_1021	Marimonadida_XX_sp.		0	0	0	0	0	0	0	0	0	0	0	0	0	0	0	0	0	0	0	0	0	0	0	0	0	0	0	0	0	0	0	0	0	0	0	0	0	0	0.0712378	0	0	0	0	0	0	0	0
OTU_1029	Protaspa-lineage_X_sp.		0.0467727	0	0.0447728	0.135685	0.0398208	0.0103573	0.087184	0	0.0961847	0.0754148	0.177891	0	0	0	0.111334	0.145217	0.123457	0.0621794	0.0571494	0	0.120482	0	0.682982	0.411523	0	0	0	0	0.0292997	0.0790826	0.0278358	0	0	0.0547545	0.00645703	0	0.0368134	0	0.0534283	0	0	0	0	0	0	0.0340599	0
OTU_1034	Euduboscquella_crenulata		0.0233863	0.0499251	0.055966	0.135685	0.219014	0.165717	0	0.188253	0	0.0251383	0	0.019604	0	0.0405954	0	0	0	0	0	0.128866	0.168675	0	0	0.0293945	0.170358	0.242571	0.732064	0.484302	0.307647	0.553578	0.236604	0.387097	0.453234	1.60613	0.316394	0.244073	0.198793	0.0441112	0.0178094	0	0	0	0	0	0	0	0
OTU_1042	Pirsonia_Clade__XXX_sp.		0	0.149775	0	0.0150761	0.0199104	0.0828586	0.174368	0	0.368708	0.553042	0.0338839	0.019604	0.0628536	0.0811908	0	0.181521	0.0617284	0.0155448	0	0	0	0	0	0	0	0	0	0	0	0.0395413	0	0	0	0	0	0	0	0	0	0	0	0	0	0	0.0136631	0	0
OTU_1043	Marimonadida_XX_sp.		0.116932	0	0.100739	0.0753807	0.159283	0.093216	0	0.0125502	0.128246	0.0502765	0	0.039208	0	0	0	0	0	0	0	0	0	0	0	0	0	0.0151607	0	0.0167001	0	0	0	0	0	0	0	0.00581125	0	0	0	0	0	0	0	0.0217723	0	0	0
OTU_1049	Dino-Group-II-Clade-17_X_sp.		0	0	0	0	0	0	0	0	0	0	0	0	0	0	0	0	0	0	0	0	0	0	0	0	0	0	0	0	0	0	0	0	0	0	0	0	0	0	0	0	0	0	0	0	0	0	0
OTU_1054	Chytridiomycetes_X_sp.		0	0	0	0	0	0.0103573	0	0	0	0.0251383	0.016942	0	0	0	0	0	0	0	0	0	0	0	0	0	0	0	0	0	0	0	0.0139179	0.0430108	0	0	0	0.0174338	0.00736269	0.0441112	0	0.0373552	0.0213356	0	0	0	0.0273261	0.0340599	0
OTU_1055	Dino-Group-II-Clade-8_X_sp.		0	0	0	0	0	0	0	0	0	0	0	0	0	0	0	0	0	0	0	0	0	0	0	0	0	0	0	0	0	0	0	0	0	0	0	0	0	0	0	0	0	0	0	0	0	0	0
OTU_1059	Protaspa-lineage_X_sp.		0	0	0.0223864	0	0	0	0	0	0	0	0	0	0	0	0	0	0	0	0	0	0	0	0	0	0	0	0	0	0	0	0	0	0	0	0	0	0.0294507	0	0	0	0	0	0	0	0	0	0.0222717
OTU_1060	Dino-Group-II-Clade-1_X_sp.		0	0.0499251	0.0335796	0	0	0	0	0	0	0	0	0	0	0	0.0222668	0	0	0	0	0	0	0	0	0	0	0	0	0	0	0	0	0	0	0	0	0	0	0	0	0	0	0	0	0	0	0	0
OTU_1067	Dino-Group-II-Clade-10-and-11_X_sp.		0	0	0	0	0	0	0	0	0	0	0	0	0	0	0	0	0	0	0	0	0	0	0	0	0	0	0	0	0	0	0	0	0	0	0	0	0	0	0	0	0	0	0	0	0	0	0
OTU_1069	Syndinium_sp.		0	0	0	0.0301523	0	0	0	0.0125502	0.0320616	0	0	0	0	0	0	0.0907606	0	0	0	0	0	0	0	0	0	0.0151607	0.0366032	0	0	0	0.0139179	0	0	0	0	0	0	0	0	0	0	0	0	0	0	0	0
OTU_1075	Dino-Group-I-Clade-5_X_sp.		0	0	0	0	0	0	0	0	0	0	0	0	0	0	0	0	0	0	0	0	0	0	0	0	0	0	0	0	0	0	0	0	0	0	0	0	0	0	0	0	0	0	0	0	0	0	0
OTU_1076	Dino-Group-II-Clade-6_X_sp.		0	0	0	0	0	0	0	0	0	0	0	0	0	0	0	0	0	0	0	0	0	0	0	0	0	0	0	0	0	0	0	0	0	0	0	0	0	0	0	0	0	0	0	0	0	0	0
OTU_1081	op14-lineage_X_sp.		0	0	0	0	0.0398208	0.0414293	0	0.0376506	0.0961847	0.15083	0.016942	0	0.0157134	0.108254	0	0.0544563	0	0	0	0	0.0481928	0	0	0	0	0	0	0	0	0	0	0	0	0	0	0	0	0	0	0	0	0	0	0	0	0	0
OTU_1083	Dino-Group-II-Clade-5_X_sp.		0	0.0499251	0.0671592	0	0.0796416	0.093216	0	0.0502008	0.0320616	0.0251383	0.0592969	0.039208	0.0314268	0.121786	0.089067	0.0726085	0.0617284	0.0777242	0.0228598	0.128866	0.0240964	0.250557	0.682982	0.0293945	0.511073	0.136446	0	0.167001	0.0732493	0	0.0556715	0.0430108	0.103008	0.0547545	0.0387422	0	0	0	0.0356189	0	0	0	0	0	0	0	0
OTU_1089	Dino-Group-II-Clade-3_X_sp.		0	0	0	0.0904568	0.0298656	0.062144	0.087184	0	0.0801539	0	0.016942	0	0	0	0	0	0.0462963	0.0310897	0.0228598	0	0.0481928	0.0835189	0	0.0293945	0	0	0	0.0334001	0	0	0	0	0	0	0	0	0	0	0	0	0.0213356	0	0	0	0	0	0
OTU_1091	Protaspa-lineage_X_sp.		0	0	0	0.0753807	0	0.0103573	0.348736	0	0.0961847	0.15083	0.0423549	0.019604	0	0	0	0.0181521	0	0	0	0	0	0	0	0	0	0	0	0	0	0	0	0.0860215	0	0	0.00645703	0	0	0	0	0	0	0	0	0	0	0	0
OTU_1095	Apicomplexa_XXXX_sp.		0	0	0.0223864	0	0	0.031072	0.174368	0	0	0	0.0508259	0	0	0	0	0.0363042	0	0	0	0.128866	0	0.139198	0.227661	0.146972	0	0.121286	0.475842	0.0167001	0	0.197707	0.0417537	0.0860215	0	0	0	0	0.0368134	0.0441112	0.0178094	0	0	0	0	0.0217723	0	0	0
OTU_1097	Phagomixa_sp.		0	0	0	0	0	0	0	0	0	0	0	0	0	0	0	0	0	0	0	0	0	0	0	0	0	0	0	0	0	0	0	0	0	0	0	0	0	0	0	0	0	0	0	0	0	0	0
OTU_1099	Dino-Group-II-Clade-14_X_sp.		0	0	0	0	0	0	0	0	0	0	0	0	0	0	0	0	0	0	0	0	0	0	0	0	0	0	0	0	0	0	0	0	0	0	0	0	0	0	0	0	0	0	0	0	0	0	0
OTU_1100	Oomycota_X_unclassified		0	0	0	0	0	0	0	0	0	0	0	0	0	0	0	0	0	0	0	0	0	0	0	0	0	0	0	0	0	0	0	0	0	0	0	0	0	0	0	0	0	0	0	0	0	0	0
OTU_1104	Euduboscquella_crenulata		0	0	0	0	0	0	0	0.0125502	0	0	0	0	0	0	0	0.0181521	0	0	0	0	0	0	0	0	0	0	0	0.0167001	0	0	0	0	0	0	0	0	0	0	0	0	0	0	0	0	0	0	0
OTU_1107	Dino-Group-II-Clade-1_X_sp.		0	0.0499251	0.0111932	0	0	0	0	0	0	0	0	0	0	0	0	0	0.0154321	0	0	0	0	0	0	0	0	0	0	0	0	0	0	0	0	0	0	0	0	0	0	0	0	0	0	0	0	0	0
OTU_1130	Protaspa-lineage_X_sp.		0	0	0	0	0	0	0	0	0	0	0	0	0	0	0	0	0	0	0	0	0	0	0	0	0	0	0	0	0	0	0	0	0	0	0	0	0	0	0	0	0	0	0	0	0	0	0
OTU_1136	Dino-Group-II-Clade-4_X_sp.		0	0	0	0	0	0	0	0	0	0	0	0	0	0	0	0	0	0	0	0	0	0	0	0	0	0	0	0	0	0	0	0	0	0	0	0	0	0	0	0	0	0	0	0	0	0	0
OTU_1144	Dino-Group-II-Clade-1_X_sp.		0	0	0	0	0	0	0	0	0	0	0	0	0	0	0	0	0	0	0	0	0	0	0	0	0	0	0	0	0	0	0	0	0	0	0	0	0	0	0	0	0	0	0	0	0	0	0
OTU_1157	Cryomonadida_unclassified		0	0	0.0335796	0	0	0	0	0	0	0	0	0	0	0	0	0	0	0	0	0	0	0.0278396	0	0	0	0	0	0	0	0	0	0	0	0	0	0	0	0	0	0	0	0	0	0	0	0	0
OTU_1178	Dino-Group-II_unclassified		0	0	0	0	0	0	0	0	0	0	0	0	0	0	0	0	0	0	0	0	0	0	0	0	0	0	0	0	0	0	0	0	0	0	0	0	0	0	0	0	0	0	0	0	0	0	0
OTU_1180	Dino-Group-II_unclassified		0.070159	0	0	0	0.0199104	0	0	0	0	0	0.00847099	0	0	0	0	0	0	0	0	0	0	0	0	0	0	0	0	0	0	0	0	0	0.0412031	0.036503	0	0.0290563	0.0589015	0.242611	0	0	0	0.0427259	0.0343505	0.0653168	0.0409892	0.1703	0.13363
OTU_1185	Abeoformidae_Group_MAIP_1_X_sp.		0	0	0	0	0	0	0	0.0125502	0	0	0	0	0	0	0	0	0	0	0	0	0	0	0	0	0	0	0	0	0	0	0	0	0	0	0	0	0	0	0	0	0	0	0	0	0	0	0
OTU_1187	Cryothecomonas-lineage_unclassified		0.163704	0.249626	0.0783524	0.0301523	0	0.0828586	0	0.0251004	0	0	0.025413	0.137228	0	0	0.0222668	0	0	0.0310897	0	0	0	0	0	0	0	0	0.0366032	0.1002	0.0439496	0	0	0.430108	0	0.127761	0.0451992	0.0174338	0.0147254	0.0882223	0	0	0	0	0	0	0	0	0.0222717
OTU_1188	Dino-Group-II_XX_sp.		0.0233863	0	0.0111932	0	0	0	0	0	0	0	0.00847099	0	0	0	0.0222668	0	0	0	0.0114299	0	0	0	0	0	0.170358	0	0	0	0	0.0395413	0	0	0.0618047	0.0547545	0.0581133	0.0174338	0	0	0.160285	0.0747105	0.0213356	0.21363	0.0973264	0.261267	0.0409892	0.30654	0.0222717
OTU_1190	Cryomonadida_XX_sp.		0.25725	0.399401	0.0447728	0.241218	0.0298656	0.145003	0.523104	0	0.545046	1.10608	0.406607	0.254852	0.172847	0.230041	0.645736	1.72445	1.03395	0.186538	0.0457195	0.515464	0.0963855	0.974388	1.93512	0.734862	0.511073	0	0	0.1169	0.0732493	0	0.0278358	0	0	0.127761	0	0.0174338	0.0441761	0	0	0	0	0	0	0.0217723	0	0	0
OTU_1194	Dino-Group-II-Clade-14_X_sp.		0	0	0	0	0	0.0103573	0	0	0	0	0	0	0	0	0.0222668	0	0	0	0	0	0	0	0	0	0	0	0	0	0	0	0	0	0.0206016	0	0	0	0	0	0	0	0	0.0640889	0	0.0217723	0	0	0
OTU_1203	Pseudopirsonia_sp.		0.0233863	0	0.0111932	0.0452284	0.0099552	0	0	0	0	0.0251383	0	0	0	0	0	0	0	0	0.0114299	0	0	0	0	0	0	0	0	0	0.0146499	0	0.0139179	0	0	0	0	0	0	0	0	0	0	0.0427259	0	0	0	0	0
OTU_1222	Dino-Group-II-Clade-4_X_sp.		0	0	0	0	0	0	0	0	0	0	0	0	0	0	0	0	0	0	0	0	0	0	0	0	0	0	0	0	0	0	0	0	0	0	0	0	0	0	0	0	0	0	0	0	0	0	0
OTU_1224	Oomycota_X_unclassified		0	0	0	0	0	0	0	0	0	0	0	0	0	0	0	0	0	0	0	0	0	0	0	0	0	0	0	0	0	0	0	0	0	0	0	0	0	0	0	0	0	0	0	0	0	0	0
OTU_1225	Dino-Group-II_unclassified		0	0	0.0111932	0	0	0	0	0	0	0	0	0	0	0	0	0	0	0	0	0	0.0240964	0	0	0	0	0	0	0	0	0	0	0	0	0	0	0	0	0	0	0	0	0	0.00572508	0	0	0	0.0445434
OTU_1227	Protaspa-lineage_X_sp.		0	0	0	0	0	0	0	0	0	0.0251383	0	0	0	0	0	0	0.0154321	0	0	0	0	0.0278396	0	0	0	0	0	0	0	0	0	0	0	0	0	0	0	0	0	0	0	0	0	0	0	0	0
OTU_1229	Oomycota_X_unclassified		0	0	0	0	0	0	0	0	0	0	0	0	0	0	0	0	0	0	0	0	0	0	0	0	0	0	0	0	0	0	0	0	0	0	0	0	0	0	0	0	0	0	0	0	0	0	0
OTU_1233	Protaspa-lineage_X_sp.		0.163704	0.948577	0.257443	0.482436	0.467894	0.238219	1.13339	0.200803	0.529016	0.678733	0.0592969	0.627328	0.659962	0.189445	0.334001	0.0544563	0.308642	0.0777242	0	0.128866	0.0722892	0.0278396	0	0.205761	1.02215	0.136446	0.915081	0.384102	0.0878992	0.355872	0.0417537	0.215054	0.597445	0.784815	0.180797	0.09298	0.132528	0.220556	0.142476	0.149421	0.0640068	0	0	0.0217723	0.0409892	0.10218	0
OTU_1235	Olpidophydiales_unclassified		0.187091	0.349476	0.123125	0.0753807	0.169238	0.031072	0.261552	0.150602	0.0961847	0.0251383	0.0931809	0.274456	0.14142	0.0541272	0.133601	0.0363042	0.0617284	0.0621794	0	0	0	0	0	0	0	0	0	0	0	0	0	0.129032	0.0206016	0.0547545	0.00645703	0.0174338	0.00736269	0	0.356189	1.15801	0.298699	0.320444	0.0458007	0.391901	0.0819784	0.10218	0.0668151
OTU_1237	Dino-Group-II-Clade-4_X_sp.		0	0	0	0	0	0	0	0	0	0	0	0	0	0	0	0	0	0	0	0	0	0	0	0	0	0	0	0	0	0	0	0	0	0	0.0193711	0.0174338	0	0.0220556	0	0	0	0.0427259	0.0114502	0.0653168	0.136631	0.0340599	0.13363
OTU_1239	Dino-Group-II-Clade-10-and-11_X_sp.		0	0	0	0	0	0	0	0	0	0	0	0	0	0	0	0	0	0	0	0	0	0	0	0	0	0	0	0	0	0	0	0	0	0	0	0	0	0	0	0	0	0	0	0	0	0	0
OTU_1244	Clydaea_vesicula		0	0	0	0	0	0	0	0	0	0	0	0	0	0	0	0	0	0	0	0	0	0	0	0	0	0	0	0	0	0	0	0	0	0	0	0	0	0	0	0.0373552	0	0	0	0	0	0	0
OTU_1254	Cryothecomonas_aestivalis		0	0	0	0	0	0	0	0	0	0	0	0	0	0	0	0	0	0	0	0	0	0	0	0	0	0	0	0	0	0	0	0	0	0	0	0	0	0	0	0	0	0	0	0	0	0	0
OTU_1257	Novel-Apicomplexa-Class-2_XX_sp.		0	0	0.0335796	0	0	0	0	0	0	0	0	0	0	0	0	0	0	0	0	0	0	0	0	0	0	0	0	0	0	0	0	0	0	0	0	0	0	0	0	0	0	0	0	0	0	0	0
OTU_1268	Protaspa-lineage_X_sp.		0	0	0	0	0	0	0	0	0	0	0	0	0	0	0	0	0	0	0	0	0	0	0	0	0	0	0	0	0	0	0	0	0	0	0	0	0	0	0	0	0	0	0	0.0217723	0.0136631	0	0
OTU_1273	Dino-Group-III_XX_sp.		0.0233863	0.0499251	0.0223864	0	0.0099552	0.0517866	0	0.0251004	0.0801539	0.0502765	0.025413	0.058812	0.0628536	0.108254	0	0.0544563	0.138889	0.0932691	0.114299	0.128866	0.216867	0.0278396	0.284576	0.293945	0.511073	0.515464	0.0732064	0.0835003	0.0732493	0.0395413	0.0417537	0.129032	0	0.0182515	0	0	0	0	0	0	0	0	0	0	0	0	0
OTU_1274	Protaspa-lineage_X_sp.		0.0233863	0.149775	0.0783524	0.0753807	0.179194	0.0103573	0.087184	0.0251004	0.0320616	0.0754148	0	0.09802	0.0157134	0.0135318	0.0222668	0	0.0308642	0	0.0457195	0.128866	0	0	0	0.293945	0	0.0454821	0.183016	0.300601	0.0292997	0.118624	0	0	0.103008	0.109509	0.0451992	0.00581125	0.00736269	0	0.0356189	0	0.0213356	0.021363	0	0.0435445	0.0136631	0	0
OTU_1275	Pellioditis_marina		0	0	0	0	2.90692	0	0	0	0	0.175968	0	0	0	0	0	0	0	0	0	0	0	0	0	0	0	0	0	0	0	0	0	0	0	0	0	0	0	0	0	0	0	0	0	0	0	0	0
OTU_1279	Cryothecomonas_aestivalis		0	0.1997	0.0671592	0	0.0398208	0.134645	0.087184	0.100402	0.577108	1.30719	0.779331	0.509704	0.267128	0.257104	0.089067	0	0	0	0.0228598	0.128866	0.168675	0.0278396	0.170746	0.146972	0.170358	0.21225	1.28111	0.267201	0.117199	0.276789	0.0974252	0	0.0412031	0.0547545	0	0	0	0	0	0	0	0	0	0	0	0	0
OTU_1283	Dino-Group-II-Clade-1_X_sp.		0.0467727	0	0.0783524	0.0452284	0.099552	0.062144	0.174368	0.0251004	0.0160308	0	0.016942	0.019604	0	0	0	0.0363042	0.0308642	0	0.0228598	0	0	0	0	0.0293945	0	0.0758035	0.0366032	0	0.0292997	0	0.0417537	0.0430108	0.0206016	0.0182515	0.0193711	0.00581125	0.00736269	0.0220556	0.0712378	0.0747105	0.0213356	0.021363	0.0572508	0.0653168	0.0546523	0.0340599	0.0668151
OTU_1286	Dino-Group-I-Clade-5_X_sp.		0	0	0	0	0	0	0	0	0	0	0	0	0.0628536	0	0	0	0	0	0	0	0	0	0	0	0	0	0	0	0	0	0	0	0	0	0	0	0	0	0	0	0	0	0	0	0	0	0
OTU_1308	Marimonadida_XX_sp.		0.0467727	0	0	0	0	0	0	0	0.0160308	0	0.016942	0	0.0157134	0.0541272	0.0445335	0.108913	0.0308642	0.0155448	0	0	0	0.0556793	0	0.205761	0	0.0151607	0	0	0	0	0	0	0	0.0182515	0.0258281	0.023245	0.0809895	0.0441112	0.0178094	0	0	0	0	0	0	0	0
OTU_1316	Oomycota_X_unclassified		0	0	0	0	0	0	0	0	0	0	0	0	0	0	0	0	0	0	0	0	0	0	0	0	0	0	0	0	0	0	0	0	0	0	0	0	0	0	0	0	0	0	0	0	0	0	0
OTU_1320	Dino-Group-II-Clade-28_X_sp.		0	0	0	0	0	0	0	0	0	0	0	0	0	0	0	0	0	0	0	0	0	0	0	0	0	0	0	0	0	0	0	0	0	0	0	0	0	0	0	0	0	1.28178	0.0858762	0.500762	0.382566	0.30654	1.69265
OTU_1324	Oomycota_X_unclassified		0	0	0	0	0	0	0	0	0	0	0	0	0	0	0	0	0	0	0	0	0	0	0	0	0	0	0	0	0	0	0	0	0	0	0	0	0	0	0	0	0	0	0	0	0	0	0
OTU_1327	Novel-Apicomplexa-Class-2_XX_sp.		0	0	0	0	0	0	0	0	0	0	0	0	0	0	0	0	0	0	0	0	0	0	0	0	0	0	0	0	0	0	0	0	0	0	0	0	0	0	0	0	0	0	0	0	0	0	0
OTU_1329	Dino-Group-I-Clade-1_X_sp.		0	0	0	0	0	0	0	0	0	0	0	0	0	0	0	0	0	0	0	0	0	0	0	0	0	0	0	0	0	0	0	0	0	0	0	0	0	0	0	0	0	0	0	0.0653168	0.0409892	0.27248	0.356347
OTU_1336	Oomycota_X_unclassified		0	0	0	0	0	0	0	0	0	0	0	0	0	0	0	0	0	0	0	0	0	0	0	0	0	0	0	0	0	0	0	0	0	0	0	0	0	0	0	0.0373552	0	0	0	0	0	0	0
OTU_1340	Marimonadida_XX_sp.		0	0	0	0	0	0	0	0	0	0.0251383	0.025413	0.039208	0.0157134	0.0541272	0.0222668	0.127065	0.0154321	0.0155448	0.0342896	0	0.120482	0.250557	0.853728	1.17578	0	0.742874	1.46413	0.551102	0.249048	0.514037	0.19485	0.344086	0.309023	0	0	0	0	0	0	0	0	0	0	0	0	0	0
OTU_1349	Pseudopirsonia_mucosa		0	0	0	0	0	0	0	0	0	0	0	0	0	0	0	0	0	0	0	0	0	0	0	0	0	0	0	0	0	0	0	0	0	0	0	0	0	0	0.0356189	0	0	0	0	0	0	0.0340599	0.0222717
OTU_1352	Dino-Group-II-Clade-5_X_sp.		0	0	0	0	0	0.031072	0	0	0	0	0	0	0	0	0	0	0	0	0	0	0	0	0	0	0	0	0	0	0	0	0	0	0	0	0	0	0	0	0	0	0	0	0	0	0	0	0
OTU_1359	Metschnikowia_zobellii		0	0	0	0	0	0	0	0	0	0	0	0	0	0	0	0	0	0	0	0	0	0	0	0	0	0	0	0	0	0	0	0	0	0	0	0	0	0	0	0	0	0	0	0	0	0	0
OTU_1363	Dino-Group-II-Clade-1_X_sp.		0	0	0	0	0	0	0	0	0	0	0	0	0	0	0	0	0	0	0	0	0	0	0	0	0	0	0	0	0	0	0	0	0	0	0	0	0	0	0	0	0	0	0	0	0	0	0
OTU_1370	Cryothecomonas-lineage_unclassified		0	0	0	0	0	0	0	0	0	0	0	0	0	0	0	0	0	0	0	0	0	0	0	0	0	0	0.988287	0.283901	0.0732493	0.514037	0.0974252	0.473118	0.144211	0.23727	0.103312	0.0871688	0.0220881	0.1985	0.409617	1.23272	0.213356	0.405896	0.0114502	0	0	0.0340599	0.155902
OTU_1376	Dino-Group-II_unclassified		0	0	0	0	0	0	0	0	0	0	0	0	0	0	0	0	0	0	0	0	0	0	0	0	0	0	0	0	0	0	0	0	0	0	0	0	0	0	0	0	0	0	0	0	0	0	0
OTU_1377	Cryothecomonas_sp.		0.140318	0	0.0335796	0.0753807	0.0895968	0.093216	0.174368	0.0878514	0.0961847	0.0502765	0.118594	0.039208	0.298554	0.893099	1.04654	0.381194	0.771605	1.11923	1.14299	0.773196	0.60241	1.3363	0.626067	0.676073	0.681431	0.0454821	0.183016	0.283901	0.0439496	0.158165	0.153097	0.0430108	0.206016	0.0547545	0.0129141	0.00581125	0	0	0	0	0.0213356	0	0	0	0	0	0
OTU_1379	Dino-Group-II-Clade-15_X_sp.		0	0	0	0	0	0	0	0	0	0	0	0	0	0	0	0	0	0	0	0	0	0	0	0	0	0	0	0	0	0	0	0	0	0	0	0	0	0	0	0	0	0	0	0	0	0	0
OTU_1395	Dino-Group-II-Clade-1_X_sp.		0	0	0	0	0	0	0	0	0	0	0	0	0	0	0	0	0	0	0	0	0	0	0	0	0	0	0	0	0	0	0	0	0	0	0	0	0	0	0	0	0	0	0	0	0	0	0
OTU_1399	Pseudocohnilembus_persalinus		0	0	0	0	0	0	0	0	0	0	0	0	0	0	0	0	0	0	0	0	0	0	0	0	0	0	0	0	0	0	0	0	0	0	0	0	0	0	0	0	0	0	0	0.0653168	0	0	0
OTU_1408	Dino-Group-II-Clade-20_X_sp.		0	0	0	0	0	0	0	0	0	0	0	0	0	0	0	0	0	0	0	0	0	0	0	0	0	0	0	0	0	0	0	0	0	0	0	0	0	0	0	0	0	0	0	0	0	0	0
OTU_1419	Apicomplexa_X_unclassified		0	0	0	0	0	0	0	0	0	0	0	0	0	0	0	0.0544563	0	0	0	0	0	0	0	0	0	0	0	0	0	0	0	0	0	0	0	0.023245	0.0220881	0	0	0	0	0	0	0	0	0	0
OTU_1420	Haliphthorales_unclassified		0	0	0	0	0	0.0103573	0	0	0	0	0	0	0	0.0135318	0	0	0	0	0	0	0	0	0	0	0	0	0	0	0	0	0	0	0	0	0	0	0	0	0	0	0	0	0	0	0	0	0
OTU_1421	Protaspa-lineage_X_sp.		0	0	0	0	0	0	0	0	0	0	0	0	0	0	0	0	0	0	0	0	0.0481928	0	0	0	0	0	0	0	0	0	0	0	0	0	0	0	0	0.0220556	0	0	0	0	0	0	0	0	0
OTU_1435	Dino-Group-II_unclassified		0	0	0	0	0	0	0	0	0	0	0	0	0	0	0	0	0	0	0	0	0	0	0	0	0	0	0	0	0	0	0	0	0	0	0	0	0	0	0	0	0	0	0	0	0	0	0
OTU_1436	Oomycota_X_unclassified		0.140318	0	0.0111932	0.0603045	0	0.0103573	0	0	0.0641231	0	0	0	0.0628536	0	0.0222668	0	0	0	0	0	0	0	0.0569152	0	0	0	0	0	0	0	0	0	0	0	0	0	0	0	0	0	0	0	0	0	0	0	0
OTU_1439	Protaspa-lineage_X_sp.		0	0	0	0	0	0	0	0	0	0	0	0	0	0	0	0	0	0	0	0	0	0	0	0	0	0	0	0	0	0	0	0	0	0.036503	0.00645703	0	0.0147254	0	0.0356189	0	0	0	0	0.0217723	0	0	0
OTU_1458	Chytridiomycetes_X_sp.		0	0	0	0	0	0	0	0	0	0	0	0	0	0	0	0	0	0	0	0	0	0	0	0	0	0	0	0	0	0	0	0	0	0	0	0	0	0	0	0	0	0	0	0	0	0	0
OTU_1466	Pellioditis_marina		0	0	0	0	0	0	0	0	0.0160308	0	0	0	0	0	0	0	0	0	0	0	0	0	0	0	0	0	0	0.0167001	0	0	0	0	0	0	0	0	0	0	0	0	0	0	0	0	0	0	0
OTU_1476	Dino-Group-I-Clade-1_X_sp.		0	0	0	0	0	0	0	0	0	0	0	0	0	0	0	0	0	0	0	0	0	0	0	0	0	0	0	0	0	0	0	0	0	0	0	0.00581125	0	0	0	0	0	0	0	0	0	0	0
OTU_1482	Dino-Group-II-Clade-22_X_sp.		0	0	0	0	0	0	0	0	0	0	0	0	0	0	0	0	0	0	0	0	0	0	0	0	0	0	0	0	0	0	0	0	0	0	0	0	0	0	0	0	0	0	0	0	0	0	0
OTU_1493	Cryothecomonas_sp.		0	0	0	0	0	0	0	0	0	0	0	0	0	0	0	0	0	0	0	0	0	0	0	0	0	0	0	0	0	0	0	0	0	0	0	0	0	0	0	0	0	0	0	0	0	0	0
OTU_1506	Cryomonadida_unclassified		0	0	0	0	0	0	0	0	0	0	0	0	0	0	0	0	0	0	0	0	0	0	0	0	0	0	0	0	0	0	0	0	0	0	0	0	0	0	0	0	0	0	0	0	0	0	0
OTU_1522	Protaspa		0.0467727	0.0998502	0.0223864	0.0301523	0.0099552	0	0.174368	0	0.0641231	0.125691	0.101652	0.039208	0.0314268	0.067659	0.267201	0.435651	0.200617	0.108814	0.0571494	0	0.192771	0.445434	0.739898	0.411523	0	0.0606428	0.10981	0.0835003	0.117199	0.197707	0.0695894	0	0.0618047	0.127761	0.0839414	0.0174338	0.0441761	0	0	0	0.0213356	0.0427259	0	0.0217723	0.0273261	0.0340599	0
OTU_1524	Dino-Group-III_XX_sp.		0	0	0.0111932	0	0.0199104	0	0	0.0376506	0	0	0	0	0	0	0	0	0	0	0	0	0	0	0	0	0	0	0	0	0	0	0	0	0	0	0	0	0	0	0	0	0	0	0	0	0	0	0
OTU_1527	Dino-Group-III_XX_sp.		0.0233863	0.0499251	0.0223864	0.0301523	0.0298656	0.062144	0.087184	0.0251004	0.0480923	0.0502765	0	0	0	0	0	0	0.0617284	0	0	0	0	0.0278396	0	0.117578	0.170358	0	0	0.0334001	0.0585995	0.0395413	0	0	0	0	0.0129141	0.00581125	0.0368134	0	0	0.149421	0	0.0427259	0	0	0	0	0
OTU_1530	Gregarines_X_unclassified		0	0	0	0	0	0	0	0	0	0	0	0	0	0	0	0	0	0	0	0	0	0	0	0	0	0	0	0	0	0	0	0	0	0	0	0	0	0	0	0	0	0	0	0	0	0	0
OTU_1532	Cryomonadida_XX_sp.		0	0	0	0	0	0	0	0	0	0	0	0	0	0	0	0	0	0	0	0	0	0	0	0	0	0	0	0	0	0	0	0	0	0	0	0	0	0	0	0	0	0	0	0	0	0	0
OTU_1538	Marimonadida_XX_sp.		0	0	0	0	0	0	0	0	0	0	0	0	0	0	0	0	0	0	0	0	0	0	0	0	0	0	0	0	0	0	0	0	0	0	0	0	0	0	0	0	0	0	0	0	0	0	0
OTU_1541	Cryothecomonas		0	0	0	0	0	0	0	0	0	0	0	0	0	0	0	0	0	0	0	0	0	0	0	0	0	0	0	0	0	0	0	0	0	0	0	0	0	0	0	0.0373552	0	0	0	0	0	0	0
OTU_1553	Dino-Group-III_XX_sp.		0	0	0	0	0	0	0	0	0	0	0	0	0	0	0	0	0	0	0	0	0	0	0	0	0	0	0	0	0	0	0	0	0	0	0	0	0	0	0	0	0	0	0	0	0	0	0
OTU_1554	Cryothecomonas-lineage_unclassified		0	0	0	0	0	0	0	0	0	0	0	0	0	0	0	0	0	0	0	0	0	0	0	0	0	0	0	0	0	0	0	0	0	0	0	0	0	0	0	0	0	0	0	0	0	0	0
OTU_1558	Euduboscquella_sp.		0	0	0	0	0	0	0	0	0	0	0	0	0	0	0	0	0	0	0	0	0	0	0	0	0	0	0	0	0	0	0	0	0	0	0	0	0.00736269	0	0	0	0	0	0	0	0	0	0
OTU_1559	Pirsonia_Clade__XXX_sp.		0	0	0	0	0	0.0207147	0	0.0125502	0.112215	0.201106	0.0592969	0.058812	0.0157134	0	0.0222668	0.0181521	0	0	0	0	0	0	0	0	0	0	0	0	0	0	0	0	0	0	0	0	0	0	0	0	0	0	0	0	0	0	0
OTU_1569	Pirsonia_Clade__XXX_sp.		0	0	0	0	0	0	0	0	0	0	0	0	0	0	0	0	0	0	0	0	0	0	0	0	0	0	0	0	0	0	0	0	0	0	0	0	0	0	0	0	0	0	0	0	0	0	0
OTU_1570	Dino-Group-II-Clade-4_X_sp.		0	0	0	0	0	0	0	0	0	0	0.00847099	0	0	0	0	0	0.0154321	0	0	0	0	0	0	0	0	0	0	0	0	0	0	0	0	0	0	0	0	0	0	0	0	0	0	0	0	0	0
OTU_1580	Marimonadida_XX_sp.		0	0	0	0	0	0	0	0	0	0	0	0	0	0	0	0.0907606	0	0	0	0	0	0	0.0569152	0	0	0	0	0	0	0	0	0	0	0	0	0	0	0.0220556	0	0	0	0	0	0	0	0	0
OTU_1581	Dino-Group-I-Clade-4_X_sp.		0.0233863	0	0	0	0	0	0	0	0	0.0502765	0	0	0	0	0	0	0	0.0310897	0	0	0	0	0	0	0	0	0	0.0167001	0	0	0	0	0	0.073006	0.0258281	0	0	0.0220556	0	0	0	0.106815	0	0	0	0	0
OTU_1582	Haliphthorales_X_sp.		0	0	0	0	0	0	0	0	0	0	0	0	0	0	0	0	0	0	0	0	0	0	0	0.0293945	0	0	0.0366032	0	0	0	0	0.473118	0	0	0.0322851	0	0.0368134	0.0441112	0	0	0	0	0	0	0	0	0
OTU_1584	Marimonadida_X_unclassified		0	0	0	0	0	0	0	0	0	0	0	0	0	0	0	0	0	0	0.0114299	0	0	0	0	0	0	0	0	0.0334001	0	0	0	0	0	0	0.0322851	0.04649	0.0736269	0.0661667	0.0534283	0.0373552	0.0213356	0.021363	0.0229003	0.0217723	0	0	0
OTU_1601	Dino-Group-I-Clade-1_X_sp.		0	0	0.0111932	0.0301523	0.0199104	0	0	0.0251004	0.0160308	0	0	0	0	0	0	0	0	0	0	0	0	0	0	0	0	0.0454821	0	0.0167001	0	0.0395413	0	0	0	0	0	0	0	0	0	0	0	0	0	0	0	0	0
OTU_1602	Dino-Group-II-Clade-1_X_sp.		0.888681	1.1982	0.80591	1.3267	0.905923	1.08752	1.22058	0.727912	0.176339	0.175968	0.177891	0.058812	0.109994	0.0947226	0.0668003	0.0544563	0.0154321	0	0.0114299	0.128866	0	0.0278396	0	0	0	0.136446	0	0.0167001	0	0	0	0	0	0	0	0	0	0.0220556	0	0	0	0	0	0	0	0	0
OTU_1604	Oomycota_XXX_sp.		0	0	0	0	0	0	0	0	0	0	0	0	0	0	0	0	0	0	0	0	0	0	0	0	0	0	0	0	0	0	0	0	0	0	0	0	0	0	0	0	0	0	0	0	0	0	0
OTU_1607	Protaspa-lineage_unclassified		0	0	0	0	0	0	0	0	0	0.0251383	0.00847099	0	0	0	0.0668003	0.816845	0.0154321	0	0.0228598	0	0	0	0	0	0	0	0	0	0	0	0	0	0	0	0	0	0.00736269	0	0	0	0	0	0	0	0	0	0
OTU_1609	Sphaeroforma_sp.		0	0	0.055966	0.226142	0	0.0414293	0	0	0	0.0251383	0	0	0	0	0.0445335	0.108913	0.0308642	0	0	0	0.0722892	0.0556793	0	0	0	0.0909642	1.1713	0	0	0.276789	0.0139179	0.946237	0	0	0	0.00581125	0.00736269	0	0	0.112066	0.0426712	0	0	0	0.0409892	0	0
OTU_1611	Oomycota_X_unclassified		0	0	0	0	0	0	0	0	0	0	0	0	0	0	0	0	0	0	0	0	0	0	0	0	0	0	0	0	0	0	0	0	0	0	0	0	0	0	0	0	0	0	0	0	0	0	0
OTU_1613	Dino-Group-II-Clade-3_X_sp.		0	0	0	0	0	0	0	0	0	0	0	0	0	0	0	0	0	0	0	0	0	0	0	0	0	0	0	0	0	0	0	0	0	0	0	0	0	0	0	0	0	0	0	0	0	0	0
OTU_1619	Novel-Apicomplexa-Class-2_XX_sp.		0	0	0	0	0	0	0	0	0	0	0	0	0	0	0	0	0	0	0	0	0	0	0	0	0	0	0	0	0	0	0	0	0	0	0	0	0	0	0	0	0	0	0	0	0	0	0
OTU_1625	Dino-Group-III_XX_sp.		0	0	0	0	0	0	0	0	0	0	0	0	0.0157134	0	0	0.0181521	0	0.0310897	0.160018	0.128866	0.0963855	0.111359	0.227661	0.734862	0.340716	1.36446	1.39092	0.701403	0.468796	0.553578	0.292276	0.430108	0.144211	0.146012	0.0193711	0.0116225	0.0147254	0	0	0.112066	0	0	0.00572508	0.0217723	0.0136631	0	0
OTU_1626	Dino-Group-II_XX_sp.		0	0	0	0	0	0	0	0	0	0	0	0	0	0	0	0	0	0	0	0	0	0	0	0	0	0	0	0	0	0	0	0	0	0	0	0	0	0	0	0	0	0	0	0	0	0	0
OTU_1627	Oomycota_X_unclassified		0	0	0	0	0	0	0	0	0	0	0	0	0	0	0	0	0	0	0	0	0	0	0	0	0	0	0	0	0	0	0	0	0	0	0	0	0	0	0	0	0	0	0	0	0	0	0
OTU_1634	Protaspa-lineage_X_sp.		0	0	0	0	0	0	0	0	0	0	0	0	0	0	0	0	0	0	0	0	0	0	0	0	0	0	0	0	0	0	0	0	0	0	0	0	0	0	0	0	0	0	0	0	0	0	0
OTU_1643	Rhyzophidiales_sp.		0	0	0	0	0	0	0	0	0	0	0	0	0	0	0	0	0	0	0	0	0	0	0	0	0	0	0	0	0	0	0	0	0	0	0	0	0	0	0	0	0	0	0	0	0	0	0
OTU_1670	Chytridiomycetes_unclassified		0	0	0	0	0	0	0	0	0	0	0	0	0	0	0	0	0	0	0	0	0	0	0	0	0	0	0	0	0	0	0	0	0	0	0	0	0	0	0	0	0	0	0	0	0	0	0
OTU_1677	Protaspa-lineage_X_sp.		0	0	0	0	0	0	0	0.0376506	0	0.0502765	0	0	0	0	0	0.0181521	0.0308642	0	0	0	0.0240964	0	0.227661	0.26455	0.170358	0	0.10981	0.0501002	0.0878992	0.158165	0.0695894	0.0860215	0.226617	0.419785	0.0387422	0.0290563	0.0441761	0.0441112	0.0712378	0	0	0	0	0.087089	0.0546523	0.20436	0
OTU_1683	Protaspa-lineage_X_sp.		0	0	0	0	0.0099552	0	0	0	0	0	0	0.019604	0.0471402	0	0	0	0	0	0	0	0	0	0	0	0	0.0151607	0	0	0	0.0395413	0	0	0	0	0.0129141	0	0	0	0	0	0	0	0	0	0	0	0
OTU_1688	Dino-Group-II_unclassified		0	0	0	0	0	0	0	0	0	0	0	0	0	0	0	0	0	0	0	0	0	0	0	0	0	0	0	0	0	0	0	0	0	0	0	0	0	0	0	0	0	0	0	0	0	0	0
OTU_1689	Protaspa-lineage_X_sp.		0.070159	0	0	0	0.0099552	0	0	0	0	0.0502765	0	0	0	0	0	0	0	0	0	0	0	0	0.170746	0.176367	0	0	0	0.0167001	0	0	0.0278358	0	0.0206016	0.0182515	0.00645703	0	0.0883522	0.0661667	0	0	0	0	0	0.0435445	0	0.0340599	0
OTU_1692	Dino-Group-II-Clade-1_X_sp.		0	0	0	0	0	0	0	0	0	0	0	0	0	0	0	0	0	0	0	0	0	0	0	0	0	0	0	0	0	0	0	0	0	0	0	0	0	0	0	0	0	0	0	0	0	0	0
OTU_1697	Chytridiomycotina_XX_sp.		0	0	0	0	0	0	0	0	0	0	0	0	0	0	0	0	0	0	0	0	0	0	0	0	0	0	0	0	0	0	0	0.0860215	0	0.0182515	0.0258281	0.0406788	0.117803	0.220556	0.195904	0	0	0	0.0171752	0.0653168	0	0	0.0668151
OTU_1706	Dino-Group-II-Clade-56_X_sp.		0	0	0	0	0	0	0	0	0	0	0	0	0	0	0	0	0	0	0	0	0	0	0	0	0	0	0	0	0	0	0	0	0	0	0	0	0	0	0	0	0	0	0	0	0	0	0
OTU_1707	Phagomyxa_sp.		0	0	0	0	0	0	0	0	0	0	0	0	0	0	0	0	0	0	0	0	0	0	0	0	0	0	0	0	0	0	0	0	0	0	0	0	0	0	0	0	0	0	0	0	0	0	0
OTU_1709	Pirsonia_Clade__XXX_sp.		0.0233863	0	0.0895456	0.0301523	0.447984	0.673226	0.959024	0.502008	1.76339	0.955254	0.0338839	0	0	0	0	0	0	0	0	0	0	0	0	0	0	0	0	0	0	0	0	0	0	0	0	0	0	0	0	0	0	0	0	0	0	0	0
OTU_1715	Marimonadida_XX_sp.		0	0	0	0	0	0	0	0	0	0	0	0	0	0	0	0	0	0	0	0	0	0	0	0	0	0	0	0	0	0	0	0	0	0	0	0	0	0	0	0	0	0	0	0	0	0	0
OTU_1723	Euduboscquella_cachoni		0	0	0	0	0	0	0	0	0	0	0	0	0	0	0	0	0	0	0	0	0	0	0	0	0	0	0	0	0	0	0	0	0	0	0	0	0	0	0	0	0	0	0	0	0	0	0
OTU_1730	Chytridiomycotina_XX_sp.		0	0	0	0	0	0	0	0	0	0	0	0	0	0	0	0	0	0	0	0	0	0	0	0	0	0	0	0	0	0	0	0	0	0	0	0	0	0	0	0	0	0	0	0	0	0	0
OTU_1751	Foettingeriidae_unclassified		0	0	0	0	0	0	0	0	0	0	0	0	0	0	0	0	0	0	0	0	0	0	0	0	0	0	0	0	0	0	0	0	0	0	0	0	0	0	0	0	0	0	0	0	0	0	0
OTU_1769	Dino-Group-II_unclassified		0	0	0	0	0	0	0	0	0	0	0	0	0	0	0	0	0	0	0	0.128866	0	0	0	0	0	0	0	0	0	0	0.0139179	0	0	0	0	0	0	0	0	0	0	0	0	0	0.0273261	0	0
OTU_1770	Protaspa-lineage_X_sp.		0	0	0	0	0	0	0	0	0	0	0	0	0	0	0	0.0181521	0	0.0155448	0.0457195	0.128866	0.168675	0.194878	0.0569152	0.293945	0	0.121286	0.0732064	0.0167001	0.0292997	0.0395413	0	0.0430108	0	0.0182515	0	0	0	0	0	0	0	0	0	0	0	0	0
OTU_1775	Lankesteria		0	0	0	0	0	0	0	0	0	0	0	0	0	0	0	0.108913	0	0	0	0	0	0	0	0	0	0	0	0	0	0	0	0	0	0	0	0	0	0	0	0	0	0	0	0	0	0	0
OTU_1777	Dino-Group-II-Clade-1_X_sp.		0	0	0	0	0	0	0	0	0	0	0	0	0	0	0	0	0	0	0	0	0	0	0	0	0	0	0	0	0	0	0	0	0	0	0	0	0	0	0	0	0	0	0	0	0	0	0
OTU_1783	Dino-Group-I-Clade-6_X_sp.		0	0	0	0	0	0	0	0	0	0	0	0	0	0	0	0	0	0	0	0	0	0	0	0	0	0	0	0	0	0	0	0	0	0	0	0	0	0	0	0	0	0	0	0	0	0	0
OTU_1784	Dino-Group-II-Clade-5_X_sp.		0	0	0	0	0	0	0	0	0	0	0	0	0	0	0	0	0	0	0	0	0	0	0	0	0	0	0	0	0	0	0	0	0	0	0	0	0	0	0	0	0	0	0	0	0	0	0
OTU_1787	Dino-Group-I-Clade-4_X_sp.		0	0	0	0	0	0	0	0	0	0	0	0	0	0	0	0	0	0	0	0	0	0	0	0	0	0	0	0	0	0	0	0	0	0	0	0	0	0	0	0	0	0	0	0	0	0	0
OTU_1789	Dino-Group-II-Clade-4_X_sp.		0	0	0	0	0	0	0	0	0	0	0	0	0	0	0	0	0	0	0	0	0	0	0	0	0	0	0	0	0	0	0	0	0	0	0	0	0	0	0	0	0	0	0	0	0	0	0
OTU_1797	Chytridiomycetes_unclassified		0	0	0	0	0	0	0	0	0	0	0	0	0	0	0	0	0	0	0	0	0	0	0	0	0	0	0	0	0	0	0	0	0	0	0	0	0	0	0	0	0	0	0	0	0	0	0
OTU_1799	Protaspa-lineage_X_sp.		0	0	0	0	0	0	0	0	0	0	0.00847099	0	0.0471402	0	0	0	0	0	0	0	0.0240964	0	0	0	0	0	0	0	0	0	0	0	0	0	0	0	0	0	0	0	0	0	0	0	0	0	0
OTU_1806	Protaspa-lineage_X_sp.		0	0.0499251	0	0.0452284	0	0	0	0	0.0480923	0	0.016942	0	0	0	0	0.0181521	0.0771605	0	0.0228598	0.128866	0	0.0278396	0.170746	0.0881834	0	0	0	0	0	0	0	0	0	0	0	0	0	0	0	0	0	0	0	0	0	0	0
OTU_1813	Gregarinidae_sp.		0	0	0	0	0	0	0	0	0	0	0	0	0	0	0	0	0	0	0	0	0	0	0	0	0	0	0	0	0	0	0	0	0	0	0	0	0	0	0	0	0	0	0	0	0	0	0
OTU_1816	Oomycota_X_unclassified		0	0	0	0	0	0	0	0	0	0	0	0	0	0	0	0	0	0	0	0	0	0	0	0	0	0	0	0	0	0	0	0	0	0	0	0	0	0	0	0	0	0	0	0	0	0	0
OTU_1819	Dino-Group-II-Clade-39_X_sp.		0	0	0	0	0	0	0	0	0	0	0	0	0	0	0	0	0	0	0	0	0	0	0	0	0	0	0	0	0	0	0	0	0	0	0	0	0	0	0	0	0	0	0	0	0	0	0
OTU_1824	Olpidiopsis_sp.		0	0	0	0	0	0	0	0	0	0	0	0	0	0	0	0	0	0	0	0	0	0	0	0	0	0	0	0	0	0	0	0	0	0	0	0	0	0	0	0	0	0	0	0	0	0	0
OTU_1825	Protaspa-lineage_X_sp.		0	0.1997	0	0.105533	0	0	0.523104	0	0.128246	0.0754148	0.00847099	0	0	0	0	0.0363042	0	0	0.0457195	0.257732	0	0	0.0569152	0	0	0	0	0	0	0	0	0	0	0	0.0645703	0.0116225	0.139891	0.0220556	0	0	0	0	0	0	0	0	0
OTU_1828	Pythiaceae_sp.		0	0	0	0	0	0	0	0	0	0	0	0	0	0	0	0	0	0	0	0	0	0	0	0	0	0	0	0	0	0	0	0	0	0	0	0	0	0	0	0	0	0	0	0	0	0	0
OTU_1832	Protaspa-lineage_X_sp.		0	0	0	0	0	0.0207147	0	0	0	0	0	0	0	0	0	0	0	0	0	0	0	0	0	0	0	0	0	0	0	0	0.0278358	0	0	0	0	0	0	0.0220556	0	0	0	0	0	0	0	0	0
OTU_1844	Cryothecomonas-lineage_unclassified		0.0233863	0.0499251	0.0783524	0	0	0	0.261552	0	0	0	0	0	0	0	0	0	0	0	0	0	0	0	0	0	0	0	0	0	0	0	0	0	0	0	0	0	0	0	0	0	0	0	0	0	0	0	0
OTU_1847	Pirsonia_Clade_XX_unclassified		0	0	0	0	0	0	0	0	0	0	0	0	0	0	0	0	0	0	0	0	0	0	0	0	0	0	0	0	0	0	0	0	0	0	0	0	0	0	0	0	0	0	0	0	0	0	0
OTU_1868	Gregarines_X_unclassified		0	0	0	0	0	0	0	0	0	0	0	0	0	0	0	0	0	0	0	0	0	0	0	0	0	0	0	0.868403	0	0	0	0	0	0	0	0	0	0	0	0	0	0	0	0	0	0	0
OTU_1871	Euduboscquella_crenulata		0	0	0	0	0	0	0	0	0	0.100553	0	0	0	0	0.0222668	0	0	0	0	0.257732	0	0	0	0	0	0	0	0	0	0	0	0	0	0	0	0.0174338	0	0	0	0	0	0	0	0	0	0	0
OTU_1878	Oomycota_X_unclassified		0	0	0	0.0150761	0	0	0	0	0.0320616	0	0	0	0	0	0	0	0	0	0	0	0	0	0.170746	0.0587889	0	0	0	0.0167001	0	0.0790826	0	0	0.0206016	0	0	0.00581125	0	0	0	0	0	0	0	0	0	0	0
OTU_1879	Olpidiopsis_sp.		0	0	0	0	0.0099552	0.0103573	0	0	0	0	0.0423549	0	0.0157134	0	0.0445335	0.925758	0.0154321	0	0	0	0	0.0835189	0	0.0293945	0.170358	0.0151607	0	0.1169	0	0	0.0278358	0.172043	0.0206016	0.310276	0.0710273	0.023245	0.00736269	0.0441112	0.106857	0.336197	0	0	0	0.108861	0	0	0
OTU_1882	Protaspa-lineage_X_sp.		0	0	0	0	0	0	0.174368	0	0	0	0	0	0	0	0	0	0	0	0	0	0	0	0	0	0	0	0	0	0	0	0	0	0	0	0	0	0	0	0	0	0	0	0	0	0	0	0
OTU_1888	Marimonadida_XX_sp.		0	0	0	0	0	0	0	0	0	0	0	0	0	0	0	0	0	0	0	0	0	0	0	0	0	0	0	0	0	0	0	0	0	0	0	0	0	0	0	0	0	0	0	0	0	0	0
OTU_1892	Rhyzophidiales_sp.		0	0	0	0	0	0	0	0	0	0	0	0	0	0	0	0	0	0	0	0	0	0	0	0	0	0	0	0	0	0	0	0	0	0	0	0	0	0	0	0	0	0	0	0	0	0	0
OTU_1894	Endomyxa-Phytomyxea_unclassified		0	0	0.0111932	0.995025	0.0099552	0.124288	0	0.0125502	0.0320616	0.125691	0.110123	0.019604	0.0314268	0.067659	0.0445335	0	0.0154321	0.0155448	0	0	0	0	0.11383	0.117578	0.511073	0	0.0366032	0	0	0	0	0	0	0	0	0	0	0	0	0	0	0	0	0	0	0	0
OTU_1899	Protaspa-lineage_X_sp.		0	0	0.0111932	0.0150761	0	0	0	0	0	0.125691	0	0	0	0	0.0222668	0.0181521	0.0154321	0	0	0	0	0	0.227661	0.176367	0	0.0151607	0	0	0	0.0395413	0	0	0	0	0	0.0348675	0	0	0	0.0373552	0	0	0	0	0	0	0
OTU_1904	Dino-Group-I-Clade-3_X_sp.		0	0	0	0	0	0	0	0	0	0	0	0	0	0	0	0	0	0	0	0	0	0	0	0	0	0	0	0	0	0	0	0	0	0	0	0	0	0	0	0	0	0	0	0	0	0	0
OTU_1907	Dino-Group-III_XX_sp.		0.0233863	0.0499251	0.0111932	0	0.0796416	0.0103573	0	0.138052	0.0480923	0.0251383	0.0931809	0.078416	0.251414	0.0270636	0.0445335	0.145217	0.0154321	0.0466345	0.0114299	0	0.0963855	0	0	0.0587889	0	0.242571	0.329429	0.283901	0.117199	0.158165	0.0278358	0.129032	0	0.0912575	0.0258281	0.0406788	0.0294507	0	0.0534283	0.224131	0.19202	0.106815	0.0744261	1.37165	0.765132	0.20436	0.267261
OTU_1919	Dino-Group-II-Clade-13_X_sp.		0	0	0	0	0	0	0	0	0	0	0	0	0	0	0	0	0	0	0	0	0	0	0	0	0	0	0	0	0	0	0	0	0	0	0	0	0	0	0	0	0	0	0	0	0	0	0
OTU_1921	Chytridiomycetes_X_sp.		0	0	0	0	0	0	0	0	0	0	0	0	0	0	0	0	0	0	0	0	0	0	0	0	0	0	0	0	0	0	0	0	0	0	0	0	0	0	0	0	0	0	0	0	0	0	0
OTU_1926	Abeoformidae_Group_MAIP_2_X_sp.		0	0	0	0	0	0	0	0	0	0	0	0	0	0	0	0	0	0	0	0	0	0	0	0	0	0	0	0	0	0	0	0	0	0	0.0193711	0	0	0	0	0	0	0	0	0	0	0	0
OTU_1929	Oomycota_X_unclassified		0	0	0	0	0	0	0	0	0	0	0	0	0	0.0270636	0	0.0363042	0	0	0	0	0	0	0	0	0	0	0	0	0	0	0	0	0.0206016	0	0	0	0	0	0	0.0373552	0.0426712	0	0.0286254	0.0217723	0.0409892	0	0
OTU_1932	Dino-Group-III_XX_sp.		0	0	0	0	0	0	0	0	0	0	0	0	0	0	0	0	0	0	0	0	0	0	0	0	0	0	0	0	0	0	0	0	0	0	0	0	0	0	0	0	0	0	0	0	0	0	0
OTU_1942	Protaspa-lineage_X_sp.		0.0467727	0.0499251	0.0111932	0.105533	0	0.0207147	0	0	0.0801539	0.0502765	0.00847099	0	0.0157134	0	0.0222668	0.0181521	0.0462963	0	0	0	0	0	0.0569152	0.0293945	0	0	0.0732064	0.0668003	0.0146499	0.197707	0.0974252	0.0860215	0.0412031	0.346779	0.109769	0.0581125	0.250331	0.0882223	0.0890472	0.0373552	0.0213356	0	0.0171752	0.0653168	0.0136631	0	0
OTU_1945	Dino-Group-II-Clade-12_X_sp.		0	0	0	0	0.0199104	0	0	0	0	0	0	0	0	0	0	0	0	0	0	0	0	0	0	0	0	0	0	0	0	0	0	0	0	0	0	0	0	0	0	0	0	0	0	0	0	0	0
OTU_1952	Gregarinidae_sp.		0	0	0	0	0	0	0	0	0.128246	0	0	0	0	0.230041	0	0	0	0	0	0	0	0	0	0	0	0	0	0	0	0	0	0	0	0	0	0	0	0	0	0	0	0	0	0	0	0	0
OTU_1967	Dino-Group-I-Clade-1_X_sp.		0	0	0	0	0	0	0	0	0	0	0.00847099	0	0	0	0.0222668	0	0	0	0.0114299	0	0.0240964	0	0	0	0	0.151607	0.256223	0.317301	0.0439496	0	0	0	0	0.036503	0.0129141	0	0	0	0.0178094	0.0373552	0	0	0	0	0	0.0340599	0.0890869
OTU_1973	Cryomonadida_unclassified		0	0	0	0	0	0	0	0	0	0	0	0	0	0	0	0	0	0	0	0	0	0	0	0	0	0	0	0	0	0	0	0	0	0	0	0	0	0	0	0	0	0	0	0	0	0	0
OTU_1975	Sey055-lineage_X_sp.		0	0	0	0	0	0	0	0	0	0	0	0	0	0	0	0	0	0	0	0	0	0	0	0	0	0	0	0	0	0	0	0	0	0	0	0	0	0	0	0	0	0	0	0	0	0	0
OTU_1987	Cryothecomonas		0	0.149775	0	0.0150761	0.0298656	0.093216	0.174368	0.163153	0.176339	0.653595	0.0508259	0.235248	0.14142	0.14885	0.200401	0	0.0462963	0	0	0	0.0963855	0	0	0.0293945	0	0	0	0	0	0	0	0	0	0	0	0	0	0	0	0.0373552	0	0	0.0114502	0.087089	0.0409892	0	0
OTU_1988	Gregarines_X_unclassified		0	0	0	0	0	0	0	0	0	0	0	0	0	0	0	0	0	0	0	0	0	0	0	0	0	0	0	0	0	0	0	0	0	0	0	0	0	0	0	0	0	0	0	0	0	0	0
OTU_2006	Marimonadida_XX_sp.		0	0	0	0	0	0	0	0	0	0	0	0	0	0	0	0	0	0	0	0	0	0	0	0	0	0	0	0	0	0	0	0	0	0	0	0	0	0	0.0178094	0.0747105	0.0853424	0.0640889	0.0114502	0.0435445	0	0	0
OTU_2009	Oomycota_X_unclassified		0	0	0	0	0	0	0	0	0	0	0	0	0	0	0	0	0	0	0	0	0	0	0	0	0	0	0	0	0	0	0	0	0	0	0	0	0	0	0	0	0	0	0	0	0	0	0
OTU_2010	Dino-Group-II-Clade-1_X_sp.		0.0467727	0.0499251	0.0223864	0	0	0.0725013	0.087184	0.0125502	0.0641231	0	0	0	0	0	0	0	0	0	0	0	0	0	0	0	0	0	0	0	0	0	0	0	0	0	0	0	0	0	0	0	0	0	0	0	0	0	0
OTU_2017	Olpidiopsis_sp.		0	0	0	0	0	0	0	0	0.0320616	0	0	0	0	0	0	0.0363042	0	0	0	0	0	0	0	0	0	0	0	0	0	0	0	0	0	0.0182515	0	0	0	0	0	0	0	0	0	0	0	0	0
OTU_2018	Cryothecomonas		1.73059	1.64753	2.00358	0.407056	0.288701	0.093216	0	0.0376506	0	0.0251383	0.0338839	0	0	0	0	0	0	0	0	0	0	0	0	0	0	0	0	0	0	0	0	0	0	0	0	0	0	0	0	0	0	0	0	0	0	0	0
OTU_2022	Protaspa-lineage_X_sp.		0	0	0	0	0	0	0	0	0	0	0	0	0	0	0	0	0	0	0	0	0	0	0	0	0	0	0	0	0	0	0	0	0	0	0	0	0	0	0	0	0	0	0	0	0	0	0
OTU_2032	Protaspa-lineage_X_sp.		0	0	0	0.0301523	0	0	0	0	0.0160308	0	0	0	0	0	0	0	0	0	0	0	0	0	0	0	0	0	0	0	0	0	0	0	0	0	0	0	0	0	0	0	0	0	0	0	0	0	0
OTU_2033	Cryothecomonas-lineage_X_sp.		0	0	0	0	0	0	0.087184	0	0	0	0	0	0	0	0	0	0	0	0	0	0	0	0	0	0	0	0	0	0	0	0	0	0	0	0	0	0	0	0	0	0	0	0	0	0	0	0
OTU_2036	Apostomatia_XX_sp.		0.0467727	0.0998502	0.0783524	0	0	0.0517866	0	0	0.0320616	0.226244	0.110123	0.039208	0	0	0	0	0	0.0155448	0	0	0	0	0	0	0	0	0	0.0167001	0	0	0	0.0860215	0	0	0	0	0	0	0	0	0	0	0	0	0	0	0
OTU_2040	Marimonadida_XX_sp.		0	0	0	0.0452284	0	0	0	0	0.0160308	0	0	0	0	0	0	0	0	0	0	0	0	0	0	0	0	0	0	0	0	0	0	0	0	0	0	0	0	0	0	0	0	0	0	0	0	0	0
OTU_2041	Abeoformidae_Group_MAIP_2_X_sp.		0.140318	0.149775	0.0895456	0.120609	0.049776	0.113931	0	0.0376506	0.144277	0.0251383	0.16942	0	0.0314268	0.0405954	0.0668003	0	0.0308642	0.0155448	0	0	0.0240964	0	0	0.0587889	0	0	0	0	0	0	0	0	0	0	0	0	0	0	0	0	0	0	0	0	0	0	0
OTU_2048	Dino-Group-II-Clade-4_X_sp.		0	0	0	0	0	0	0	0	0	0	0	0	0	0	0	0	0	0	0	0	0	0	0	0	0	0	0	0	0	0	0	0	0	0	0	0.0116225	0	0	0	0	0	0	0	0	0	0	0
OTU_2051	Dino-Group-II-Clade-3_X_sp.		0	0	0	0	0	0	0	0	0	0	0	0	0	0.0135318	0	0	0	0	0	0	0	0	0	0	0	0	0	0	0	0	0	0	0	0	0	0	0	0	0	0	0	0	0	0	0	0	0
OTU_2059	Dino-Group-II-Clade-7_X_sp.		0	0	0	0	0	0	0	0	0	0	0	0	0	0	0	0	0	0	0	0	0	0	0	0	0	0	0	0	0	0	0	0	0	0	0	0	0	0	0	0	0	0	0	0	0	0	0
OTU_2069	Haliphthorales_unclassified		0	0	0	0	0	0	0	0	0	0	0.016942	0	0	0	0	0	0	0.0621794	0	0	0	0	0.0569152	0.0293945	0	0	0	0	0	0	0	0	0	0	0.0129141	0	0.00736269	0.0441112	0.0356189	0	0	0	0	0.0217723	0	0	0
OTU_2070	Apicomplexa_X_unclassified		0	0	0	0	0	0	0	0	0	0	0.00847099	0	0	0	0	0	0	0	0	0	0	0	0	0	0	0	0	0	0	0	0	0	0	0	0	0	0	0	0	0	0	0	0	0	0	0	0
OTU_2074	Cryothecomonas		0	0	0	0.0150761	0	0	0	0	0	0	0	0	0	0	0	0	0	0	0	0	0	0	0	0	0	0	0	0	0	0	0	0	0	0	0	0	0	0	0	0	0	0	0	0	0	0	0
OTU_2079	Dino-Group-II-Clade-4_X_sp.		0	0	0	0	0	0	0	0	0	0	0	0	0	0	0	0	0	0	0	0	0	0	0	0	0	0	0	0	0	0	0	0	0	0	0	0	0	0	0	0	0	0	0	0	0	0	0
OTU_2082	Marimonadida_XX_sp.		0	0	0	0	0	0	0	0	0	0	0	0	0	0	0	0	0	0	0	0	0	0	0	0	0	0	0	0	0	0	0	0	0	0	0	0	0	0	0	0	0	0	0	0	0	0	0
OTU_2086	Lagenidium		0.0233863	0	0	0	0	0	0	0	0	0.0251383	0.016942	0	0	0	0	0	0	0.0155448	0	0	0	0	0	0	0	0	0	0	0	0	0	0.172043	0	0	0.0710273	0.122036	0.0736269	0.132333	0	0	0	0	0.00572508	0	0	0	0
OTU_2087	Dino-Group-II-Clade-1_X_sp.		0	0	0.0223864	0	0	0.0103573	0	0	0	0	0	0	0	0	0	0	0	0	0	0	0	0	0	0	0	0	0	0	0	0	0	0	0	0	0.00645703	0	0	0	0	0	0	0	0	0.0217723	0.0409892	0	0
OTU_2110	Oomycota_X_unclassified		0	0	0	0	0	0	0	0	0	0	0	0	0	0	0	0	0	0	0	0	0	0	0	0	0	0	0	0	0	0	0	0	0	0	0	0	0	0	0	0	0	0	0	0	0	0	0
OTU_2122	Dino-Group-II_unclassified		0	0	0	0	0	0	0	0	0	0	0	0	0	0	0	0	0	0	0	0	0	0	0	0	0	0	0	0	0	0	0	0	0	0	0	0	0	0	0	0	0	0	0	0	0	0	0
OTU_2134	Dino-Group-II_unclassified		0	0	0	0	0	0	0	0	0	0	0	0	0	0	0	0	0	0	0	0	0	0	0	0	0	0	0	0	0	0	0	0	0	0	0	0	0	0	0	0	0	0	0	0	0	0	0
OTU_2135	Dino-Group-II-Clade-3_X_sp.		0	0	0	0	0	0	0	0	0	0	0	0	0	0	0	0	0	0	0	0	0	0	0	0	0	0	0	0	0	0	0	0	0	0	0	0	0	0	0	0	0	0	0	0	0	0	0
OTU_2141	Haliphthorales_unclassified		0	0	0	0	0	0	0	0	0	0	0	0	0	0	0	0	0.0462963	0	0	0	0	0	0	0	0	0	0	0	0	0	0	0.0430108	0	0	0	0.0116225	0.0662642	0	0.0356189	0.112066	0.0213356	0.021363	0	0	0	0	0
OTU_2145	Dino-Group-II-Clade-1_X_sp.		0	0	0	0	0	0	0	0	0	0	0	0	0	0	0	0	0	0	0	0	0	0	0	0	0	0	0	0	0	0	0	0	0	0	0	0	0	0	0	0	0	0	0	0	0	0	0
OTU_2153	Protaspa-lineage_unclassified		0	0	0	0	0	0.0103573	0	0	0	0	0	0	0	0	0	0	0	0	0	0	0	0	0	0	0	0	0	0	0	0	0	0	0	0	0	0.023245	0	0	0	0	0	0	0	0	0	0	0
OTU_2155	Endo5-lineage_X_sp.		0	0	0	0	0	0	0	0	0	0	0	0	0	0	0	0	0	0	0	0	0	0	0	0	0	0	0	0	0	0	0	0	0	0	0	0	0	0	0	0	0	0	0	0	0	0	0
OTU_2156	Cryothecomonas_sp.		0	0	0	0	0	0	0	0	0.0320616	0.0502765	0	0	0	0.0270636	0.0222668	0.0363042	0.0154321	0	0.0114299	0	0	0.0556793	0	0	0	0	0	0	0	0.0395413	0	0	0	0	0	0.0523013	0	0	0	0	0	0	0	0	0	0	0.0222717
OTU_2159	Dino-Group-II_unclassified		0	0	0	0	0	0	0	0	0	0	0	0	0	0	0	0	0	0	0	0	0	0	0	0	0	0	0	0	0	0	0	0	0	0	0	0	0	0	0	0	0	0	0	0	0	0	0
OTU_2161	Dino-Group-II-Clade-4_X_sp.		0	0	0	0	0	0	0	0	0	0	0	0	0	0	0	0	0	0	0	0	0	0	0	0	0	0	0	0	0	0	0	0	0	0	0	0	0	0	0	0	0	0	0	0	0	0	0
OTU_2163	Protaspa-lineage_X_sp.		0	0	0	0	0	0	0	0	0	0	0	0	0	0	0	0	0	0	0	0	0	0	0	0	0	0	0	0	0	0	0	0	0	0	0	0	0	0	0	0	0	0	0	0	0	0	0
OTU_2166	Dino-Group-II-Clade-4_X_sp.		0	0	0	0	0	0	0	0	0	0	0	0	0	0	0	0	0	0	0	0	0	0	0	0	0	0	0	0	0	0	0	0	0	0	0	0	0	0	0	0	0	0	0	0	0	0	0
OTU_2182	Chytridiomycotina_XX_sp.		0	0	0	0	0	0	0	0	0	0	0	0	0	0	0	0	0	0	0	0	0	0	0	0	0	0	0	0	0	0	0	0	0	0	0	0	0	0	0	0	0	0	0	0	0	0	0
OTU_2183	Sey055-lineage_X_sp.		0	0	0	0	0	0	0	0	0	0	0.016942	0	0	0	0	0	0	0	0	0	0	0	0	0	0	0	0	0	0	0	0	0	0	0	0	0	0	0	0	0	0	0	0	0	0	0	0
OTU_2186	Parvilucifera_prorocentri		0	0	0	0	0	0	0	0	0	0	0	0	0	0	0	0	0	0	0	0	0	0	0	0	0	0	0	0	0	0	0	0	0	0	0	0	0	0	0	0	0	0	0	0	0	0	0
OTU_2190	Marimonadida_XX_sp.		0	0	0	0	0	0	0	0	0	0	0	0	0	0	0	0	0	0	0	0	0	0	0	0	0	0	0	0	0	0	0	0	0	0	0	0	0	0	0	0	0	0	0	0	0	0	0
OTU_2195	Protaspa-lineage_X_sp.		0	0	0	0.0603045	0	0.0103573	0	0	0.0160308	0	0	0	0	0	0	0.217825	0	0	0	0	0	0	0	0	0	0	0	0	0	0	0	0.0430108	0	0	0	0	0	0	0.0178094	0	0	0	0	0	0	0	0
OTU_2197	Gregarines_XX_sp.		0	0	0	0	0	0	0	0	0	0	0	0	0	0	0	0	0	0	0	0	0	0	0	0	0	0	0	0	0	0	0	0	0	0	0	0	0	0	0	0	0	0	0	0	0	0	0
OTU_2209	Haliphthorales_X_sp.		0	0	0	0	0	0	0	0	0	0	0	0	0	0	0	0	0	0	0	0	0	0	0	0	0	0	0	0	0	0	0	0	0	0	0	0	0	0	0	0	0	0	0	0	0	0	0
OTU_2216	Protaspa-lineage_X_sp.		0	0	0	0	0	0	0	0	0	0	0	0	0	0	0	0.0181521	0.0154321	0	0	0	0	0	0.0569152	0.293945	0	0	0.0366032	0	0	0	0.0278358	0	0	0	0	0	0	0	0.0356189	0.0373552	0	0	0	0	0.0136631	0.0340599	0
OTU_2221	Dino-Group-II-Clade-1_X_sp.		0	0	0	0	0	0	0	0	0	0	0	0	0	0	0	0	0	0	0	0	0	0	0	0	0	0	0	0	0	0	0	0	0	0	0	0	0	0	0	0	0	0	0	0	0	0	0
OTU_2228	Protaspa-lineage_unclassified		0	0	0	0	0	0	0	0	0	0.0251383	0	0	0.0157134	0	0	0	0	0	0	0	0	0.111359	0.227661	0.0881834	0.170358	0	0	0.0167001	0	0.0395413	0.0139179	0	0	0	0.00645703	0.0813575	0.0147254	0	0	0	0	0	0.00572508	0.0217723	0	0.0340599	0
OTU_2231	Dino-Group-II-Clade-6_X_sp.		0	0	0.0223864	0	0	0.0103573	0.087184	0	0	0	0.00847099	0	0.0314268	0	0	0	0	0.0777242	0	0	0	0	0	0	0	0	0	0	0.0585995	0.118624	0.0278358	0	0.0412031	0.036503	0.00645703	0.0581125	0.0662642	0.0882223	0.106857	0.112066	0.0213356	0.0427259	0.068701	0.130634	0.0409892	0.10218	0.0222717
OTU_2258	Marimonadida_XX_sp.		0	0.0499251	0	0.0452284	0.0398208	0	0.174368	0.0376506	0.961847	0.829563	0.415078	0.09802	0.0314268	0.0541272	0	0	0	0	0	0	0	0	0	0	0	0	0.146413	0.0501002	0.0146499	0.0790826	0	0	0.0618047	0.0547545	0	0	0	0	0	0	0	0.021363	0	0	0	0	0
OTU_2259	Protaspa-lineage_X_sp.		0	0.0499251	0	0	0	0	0	0	0	0	0	0	0	0	0	0	0	0	0	0	0.120482	0	0	0	0	0	0	0	0	0	0	0	0	0.036503	0	0	0	0	0	0	0	0	0	0	0	0	0
OTU_2261	Protaspa-lineage_unclassified		0	0	0	0	0	0	0	0	0	0	0	0	0	0	0	0	0	0	0	0	0	0	0	0	0	0	0	0	0	0	0	0	0	0	0	0	0	0	0	0	0	0	0	0	0	0	0
OTU_2280	Protaspa-lineage_X_sp.		0	0	0	0	0	0	0	0	0	0	0	0	0	0	0	0	0	0	0	0	0	0	0	0	0	0	0	0	0	0	0	0	0	0	0	0	0	0	0	0	0	0	0	0	0	0	0
OTU_2287	Euduboscquella		0	0	0	0	0	0	0	0	0	0	0	0	0	0	0	0	0	0	0	0	0	0	0	0	0	0	0	0	0	0	0	0	0	0	0	0	0	0	0	0	0	0	0	0	0	0	0
OTU_2294	Dino-Group-II-Clade-1_X_sp.		0	0	0	0	0	0	0	0	0	0	0	0	0	0	0	0	0	0	0	0	0	0	0	0	0	0	0	0	0	0	0	0	0	0	0	0	0	0	0	0	0	0	0	0	0	0	0
OTU_2304	Cryomonadida_unclassified		0	0	0	0	0	0	0	0	0	0	0	0	0	0	0	0	0	0	0	0	0	0	0	0	0	0	0	0	0	0	0	0	0	0	0	0	0	0	0	0	0	0	0	0	0	0	0
OTU_2311	Dino-Group-II-Clade-14_X_sp.		0	0	0	0	0	0	0	0	0	0	0	0	0	0	0	0	0	0	0	0	0	0	0	0	0	0	0	0	0	0	0	0	0	0	0	0	0	0	0	0	0	0	0	0	0	0	0
OTU_2325	Dino-Group-II_unclassified		0	0	0	0	0	0	0	0	0	0	0	0	0	0	0	0	0	0	0	0	0	0	0	0	0	0	0	0	0	0	0	0	0	0	0	0	0	0	0	0	0	0	0	0	0	0	0
OTU_2342	Marimonadida_XX_sp.		0	0	0	0	0	0	0	0	0	0	0	0	0	0	0	0	0	0	0	0	0	0	0	0	0	0	0	0	0	0	0	0	0	0	0	0	0	0	0	0	0	0	0	0	0	0	0
OTU_2344	Chytridiomycetes_unclassified		0	0	0.0111932	0.0452284	0	0.0103573	0	0	0	0.0502765	0.016942	0	0	0	0	0	0	0	0	0	0	0.0278396	0.170746	0	0	0	0	0	0.0146499	0	0	0	0	0	0	0	0	0	0.0534283	0	0	0	0	0	0	0	0
OTU_2349	Cryothecomonas-lineage_X_sp.		0	0	0	0	0	0	0	0	0	0	0	0	0	0	0	0	0	0	0	0	0	0	0	0	0	0	0	0	0	0	0	0	0	0	0	0	0	0	0	0	0	0	0	0	0	0	0
OTU_2355	Dino-Group-II-Clade-47_X_sp.		0	0	0	0	0	0	0	0	0	0	0	0	0.0157134	0.0135318	0	0	0	0.0155448	0	0	0	0	0	0	0.340716	0.0151607	0.0366032	0.0501002	0.0146499	0.0395413	0.139179	0.0430108	0.0206016	0.23727	0.0129141	0.00581125	0.0147254	0	0	0.0373552	0.0640068	0.106815	0.00572508	0	0.0136631	0.0340599	0
OTU_2363	Phytophthora		0	0	0	0	0	0	0	0	0	0	0	0	0	0	0	0	0	0	0	0	0	0	0	0	0	0	0	0	0	0	0	0	0	0	0	0	0	0	0	0	0	0	0	0	0	0	0
OTU_2366	op14-lineage_X_sp.		0	0	0	0	0	0	0	0	0	0	0	0	0	0	0	0	0	0	0	0	0	0	0	0	0	0	0	0	0	0	0	0	0	0	0	0	0	0	0	0	0	0	0	0	0	0	0
OTU_2370	Protaspa-lineage_X_sp.		0	0.0998502	0.0111932	0.0150761	0.0796416	0	0.087184	0.0251004	0	0	0	0	0	0.0135318	0	0	0.0462963	0	0	0	0	0	0	0.0293945	0	0.0151607	0.0366032	0.0334001	0.0146499	0	0	0.0430108	0.0412031	0.0547545	0.0193711	0.00581125	0	0	0	0	0	0	0	0	0	0	0
OTU_2371	Haliphthoros_sp.		0	0	0	0	0	0	0	0	0.0480923	0	0	0	0	0	0	0	0	0	0	0	0	0	0	0	0	0	0	0	0	0	0	0	0	0	0	0	0	0	0	0	0	0	0	0	0	0	0
OTU_2396	Marimonadida_XX_sp.		0	0	0	0	0	0	0	0	0	0	0	0	0	0	0	0	0	0	0	0	0	0	0	0	0	0	0	0	0	0	0	0	0	0	0	0	0	0	0	0	0	0	0	0	0	0	0
OTU_2397	Marimonadida_XX_sp.		0.140318	0	0	0	0	0	0	0	0.112215	0	0	0	0.0314268	0.0135318	0	0.0544563	0.0462963	0	0	0	0	0	0	0	0	0	0	0	0	0	0	0	0	0	0	0	0	0	0	0	0	0	0	0	0	0	0
OTU_2401	Dino-Group-II-Clade-6_X_sp.		0	0	0.0111932	0.0150761	0	0	0	0.0125502	0	0	0	0.019604	0	0	0	0.0181521	0	0	0	0	0	0	0	0.0587889	0	0	0	0.0668003	0.0439496	0.0395413	0	0	0	0	0.0129141	0	0	0	0	0	0	0	0.0229003	0.0217723	0	0.0340599	0
OTU_2402	Haliphthorales_X_sp.		0.0233863	0	0	0	0	0	0	0	0	0	0	0	0	0	0	0	0	0	0	0	0	0	0	0	0.340716	0	0.0366032	0.0167001	0.0292997	0.0790826	0	0	0	0	0	0	0	0	0	0	0	0	0	0	0	0	0.0222717
OTU_2405	Marimonadida_XX_sp.		0	0	0	0	0	0	0	0	0	0	0	0	0	0	0	0	0	0	0	0	0	0	0	0	0	0.0454821	0.0366032	0.0167001	0.0146499	0.158165	0.0556715	0.172043	0.0618047	0.127761	0.0516562	0.156904	0.287145	0.220556	0.356189	0.635039	0.426712	0.277718	0.00572508	0.0217723	0.0136631	0	0
OTU_2406	Protaspa-lineage_X_sp.		0	0	0	0	0	0	0	0	0	0	0	0	0	0	0	0	0	0	0	0	0	0	0	0	0	0	0	0.0167001	0	0	0	0	0	0.0182515	0.0129141	0.00581125	0.0220881	0	0	0	0	0	0	0.0653168	0.0409892	0	0
OTU_2417	Dino-Group-II-Clade-12_X_sp.		0	0	0	0	0	0	0	0	0	0	0	0	0	0	0	0	0	0	0	0	0	0	0	0	0	0	0	0	0	0	0	0	0	0	0	0	0	0	0	0	0	0	0	0	0	0	0
OTU_2421	Marimonadida_X_unclassified		0	0	0	0	0	0	0	0	0	0	0	0	0	0	0	0	0	0	0	0	0	0	0	0	0	0	0	0	0	0	0.0278358	0.0860215	0	0.073006	0.0129141	0	0	0	0.0178094	0.0373552	0	0	0	0	0	0	0
OTU_2434	Cryomonadida_XX_sp.		0	0	0	0	0	0	0	0	0	0	0	0	0	0	0	0	0	0	0	0	0	0	0.0569152	0.0293945	0	0	0	0	0	0	0	0	0	0	0	0	0.0883522	0.0220556	0	0	0.0640068	0.021363	0	0	0	0	0
OTU_2452	Marimonadida_XX_sp.		0	0	0	0	0	0.0207147	0	0	0	0	0.00847099	0.019604	0	0.0135318	0	0	0	0	0.0342896	0	0	0	0	0	0	0	0	0	0	0	0	0	0	0	0	0	0	0	0	0	0	0	0	0	0	0	0
OTU_2457	Abeoformidae_Group_MAIP_1_X_sp.		0	0	0	0	0	0	0	0	0	0	0	0	0	0	0	0	0	0	0	0	0	0	0	0	0	0	0	0	0	0	0	0	0	0	0	0	0	0	0	0	0	0	0	0	0	0	0
OTU_2461	Dino-Group-II-Clade-12_X_sp.		0	0	0	0	0	0	0	0	0	0	0	0	0	0	0	0	0	0	0	0	0	0	0	0	0	0	0	0	0	0	0	0	0	0	0	0	0	0	0	0	0	0	0	0	0	0	0
OTU_2470	Protaspa-lineage_X_sp.		0	0	0	0	0	0	0	0	0	0	0	0	0	0	0	0	0	0	0	0	0	0	0	0	0	0	0	0	0	0	0	0	0	0	0	0	0	0	0	0	0	0	0	0	0	0	0
OTU_2480	Dino-Group-II-Clade-2_X_sp.		0	0	0	0	0	0	0	0	0	0	0	0	0	0	0	0	0	0	0	0	0	0	0	0	0	0	0	0	0	0	0	0	0.0206016	0	0	0	0	0	0	0	0	0	0	0	0	0	0
OTU_2481	Cryomonadida_XX_sp.		0	0	0	0	0	0	0	0	0	0	0	0	0	0	0	0	0	0	0	0	0	0	0	0	0	0	0	0	0	0	0	0.215054	0	0	0	0	0.0957149	0	0.373998	0.0747105	0.256027	0	0	0.0653168	0.0136631	0	0.0222717
OTU_2483	Dino-Group-II-Clade-1_X_sp.		0	0	0	0	0	0	0	0	0	0	0	0	0	0	0	0	0	0	0	0	0	0	0	0	0	0	0	0	0	0	0	0	0	0	0	0	0	0	0	0	0	0	0	0	0	0	0
OTU_2492	Dino-Group-I-Clade-1_X_sp.		0	0	0	0	0	0	0	0	0	0	0	0	0	0	0	0	0	0	0	0	0	0	0	0	0	0	0	0	0	0	0	0	0	0	0	0	0	0	0	0	0	0	0	0	0	0	0
OTU_2509	Dino-Group-I-Clade-1_X_sp.		0	0	0	0	0	0	0	0.0125502	0	0	0	0	0	0	0	0	0	0	0	0	0	0	0	0	0	0	0	0	0	0	0	0	0	0	0	0	0	0	0	0	0	0	0	0	0	0	0
OTU_2512	Ichthyosphonida_XX_sp.		0	0	0	0	0	0	0	0	0	0	0	0	0	0	0	0	0	0	0	0	0	0	0	0	0	0	0	0	0	0	0	0	0	0	0	0	0	0	0	0	0	0	0	0	0	0	0
OTU_2527	Dino-Group-II-Clade-1_X_sp.		0	0.0499251	0	0	0	0	0	0	0	0.15083	0	0	0	0	0	0	0	0	0	0	0	0	0	0	0	0	0	0	0	0	0	0	0	0	0	0	0	0	0	0	0	0	0	0	0	0	0
OTU_2529	Dino-Group-II-Clade-3_X_sp.		0	0	0	0	0	0	0	0	0	0	0	0	0	0	0	0	0	0	0	0	0	0	0	0	0	0	0	0	0	0	0	0	0	0	0	0	0	0	0	0	0	0	0	0	0	0	0
OTU_2567	Marimonadida_XX_sp.		0	0	0.0111932	0	0	0	0	0	0	0	0	0	0	0	0	0	0	0	0	0	0	0	0	0	0	0	0	0	0.0146499	0	0.0139179	0	0	0	0	0	0	0	0	0	0	0	0	0	0	0	0
OTU_2569	Marimonadida_XX_sp.		0.163704	0	0.0111932	0	0	0	0	0.0125502	0	0	0	0	0.0157134	0	0	0	0	0	0	0	0	0	0	0	0	0	0	0	0	0	0	0	0	0	0	0	0	0	0	0	0	0	0	0	0	0	0
OTU_2599	Dino-Group-II-Clade-14_X_sp.		0	0	0	0	0	0	0	0	0	0	0	0	0	0	0	0	0	0	0	0	0	0	0	0	0	0	0	0	0	0	0	0	0	0	0	0	0	0	0	0	0	0	0	0	0	0	0
OTU_2602	Dino-Group-II-Clade-14_X_sp.		0	0	0	0	0	0	0	0	0	0	0	0	0	0	0	0	0	0	0	0	0	0	0	0	0	0	0	0	0	0	0	0	0	0	0	0	0	0	0	0	0	0	0	0	0	0	0
OTU_2604	Endomyxa_unclassified		0	0	0	0	0	0	0	0	0	0	0	0	0	0	0	0	0	0	0	0	0	0	0	0	0	0	0	0	0	0	0	0	0	0	0	0	0	0	0	0	0	0	0	0	0	0	0
OTU_2609	Dino-Group-II-Clade-2_X_sp.		0	0	0	0	0	0	0	0	0	0	0	0	0	0	0	0	0	0	0	0	0	0	0	0	0	0	0.10981	0.0167001	0.0292997	0.0395413	0	0	0	0	0.0129141	0	0	0	0	0	0.0213356	0.0854518	0.00572508	0	0.0136631	0	0
OTU_2620	Cryothecomonas-lineage_unclassified		0	0	0	0	0	0	0	0	0	0	0	0	0	0	0	0	0	0	0	0	0	0	0	0	0	0	0	0	0.0292997	0.0395413	0.0974252	0.0860215	0	0.109509	0.00645703	0	0	0	0	0	0	0	0	0	0	0	0
OTU_2633	Gregarines_X_unclassified		0	0	0	0	0	0	0	0	0	0	0	0	0	0	0	0	0	0	0	0	0	0	0	0	0	0	0	0	0	0	0	0	0	0	0	0	0	0	0	0	0	0	0	0	0	0	0
OTU_2636	Olpidiopsis_porphyrae		0	0	0	0	0	0	0	0	0	0	0	0	0	0	0	0	0	0	0	0	0	0	0	0	0	0	0	0	0	0	0.0278358	0.129032	0	0	0.0581133	0.0581125	0.38286	0.0441112	0	0	0	0	0	0	0	0	0.0445434
OTU_2640	Protaspa-lineage_unclassified		0	0	0	0	0	0	0	0	0.0160308	0	0	0	0	0	0	0	0	0	0	0	0	0	0	0	0	0	0	0	0	0	0	0	0	0	0	0	0	0	0	0	0	0	0	0	0	0	0
OTU_2643	Dino-Group-II_unclassified		0	0	0	0	0	0	0	0	0	0	0	0	0	0	0	0	0	0	0	0	0	0	0	0	0	0	0	0	0	0	0	0	0	0	0	0	0	0	0	0	0	0	0	0	0	0	0
OTU_2646	Chytridiomycetes_unclassified		0	0	0	0	0	0	0	0	0	0	0	0	0	0	0	0	0	0	0	0	0	0	0	0	0	0	0	0	0	0	0	0	0	0	0	0	0.0147254	0	0	0	0	0	0	0	0	0	0
OTU_2649	Dino-Group-II_unclassified		0	0	0	0	0	0	0	0	0	0	0	0	0	0	0	0	0	0	0	0	0	0	0	0	0	0	0	0	0	0	0	0	0	0	0	0	0	0	0	0	0	0	0	0	0	0	0
OTU_2652	Olpidophydiales_unclassified		0	0	0	0	0	0	0	0	0.0160308	0	0.00847099	0	0	0	0	0.0181521	0.0154321	0	0	0	0	0	0	0	0	0	0	0	0	0	0	0	0	0	0	0	0	0	0	0	0	0	0	0	0	0	0
OTU_2684	Protaspa-lineage_X_sp.		0	0	0	0	0.0199104	0	0	0	0	0	0	0	0	0	0	0.0726085	0	0	0	0	0	0	0	0	0.170358	0	0	0	0	0	0	0	0	0	0	0	0	0	0	0	0	0	0	0	0	0	0
OTU_2685	Marimonadida_XX_sp.		0	0	0	0	0	0	0	0	0.0160308	0	0	0	0	0	0	0	0	0	0	0	0	0	0	0	0	0	0	0	0	0	0	0	0	0	0	0	0	0	0	0	0	0	0	0	0	0	0
OTU_2686	Gregarinidae_sp.		0	0	0	0	0	0	0	0	0	0	0	0	0	0	0	0	0	0	0	0	0	0	0	0	0	0	0	0	0	0	0	0	0	0	0	0	0	0	0	0	0	0	0	0	0	0	0
OTU_2688	Dino-Group-II-Clade-1_X_sp.		0	0	0	0	0	0	0	0	0	0	0	0	0	0	0	0	0	0	0	0	0	0	0	0	0	0	0	0	0	0	0	0	0	0	0	0	0	0	0	0	0	0	0	0	0	0	0
OTU_2705	Protaspa-lineage_X_sp.		0	0	0	0.0452284	0	0	0	0	0	0	0	0	0	0	0	0.0181521	0	0	0	0	0	0	0	0.0293945	0	0.0303214	0.0366032	0	0	0	0	0.0430108	0	0.127761	0.103312	0.0174338	0.117803	0.176445	0.178094	0.149421	0.0213356	0.021363	0.00572508	0	0	0	0
OTU_2711	Oomycota_X_unclassified		0	0	0	0	0	0	0	0	0	0	0	0	0	0	0	0	0	0	0	0	0	0	0	0	0	0	0	0	0	0	0	0	0	0	0	0	0	0	0	0	0	0	0	0	0	0	0
OTU_2734	Pirsonia_Clade__XXX_sp.		0	0	0	0	0	0	0	0	0	0	0	0	0	0	0	0	0	0	0	0	0	0	0	0	0	0	0	0	0	0	0	0	0	0	0	0	0	0	0	0	0	0	0	0	0	0	0
OTU_2741	Marimonadida_XX_sp.		0	0	0	0	0	0	0	0	0	0	0	0	0	0	0	0	0	0	0	0	0	0	0	0	0	0	0	0	0	0	0	0	0	0	0	0	0	0	0	0	0	0	0	0	0	0	0
OTU_2744	Dino-Group-II_unclassified		0	0	0	0	0	0	0	0	0	0	0	0	0	0	0	0	0	0	0	0	0	0	0	0	0	0	0	0	0	0	0	0	0	0	0	0	0	0	0	0	0	0	0	0	0	0	0
OTU_2749	Dino-Group-II-Clade-22_X_sp.		0	0	0	0	0	0	0	0	0	0	0	0	0	0	0	0	0	0	0	0	0	0	0	0	0	0	0	0	0	0	0	0	0	0	0	0	0	0	0	0	0	0	0	0	0	0	0
OTU_2761	Vampyrellida_X_unclassified		0	0	0	0	0.0199104	0	0	0.0753012	0.0320616	0	0.00847099	0.039208	0.0628536	0.067659	0	0	0	0	0.0228598	0	0	0	0	0	0	0	0	0	0	0	0	0	0	0	0	0	0	0	0	0	0	0	0	0	0	0	0
OTU_2763	Dino-Group-II-Clade-3_X_sp.		0	0.0998502	0	0	0.0099552	0.0103573	0	0.0125502	0	0	0	0	0	0	0	0	0	0	0	0	0	0	0.0569152	0.0293945	0	0	0.10981	0	0.0146499	0	0	0	0	0	0	0	0	0	0	0	0	0	0	0	0	0	0
OTU_2775	Chytridiomycetes_unclassified		0	0	0	0	0	0	0	0	0	0	0	0	0	0	0	0	0	0	0	0	0	0	0	0	0	0	0	0	0	0	0	0	0	0	0	0	0	0	0	0	0	0	0	0	0	0	0
OTU_2776	Dino-Group-I-Clade-1_X_sp.		0	0	0	0	0	0	0	0	0	0	0	0	0	0	0	0	0	0	0	0	0	0	0	0	0	0	0	0	0	0	0	0	0	0	0	0	0	0	0	0	0	0	0	0	0	0	0
OTU_2782	Dino-Group-II-Clade-1_X_sp.		0	0	0	0	0	0	0	0	0	0	0	0	0	0	0	0	0	0	0	0	0	0	0	0	0	0	0	0	0	0	0	0	0	0	0	0	0	0	0	0	0	0	0	0	0	0	0
[truncated: 233 more columns]
