# Supplementary material for: Host-parasitoid associations in marine planktonic time series: Can metabarcoding help reveal them?
Source: PLoS One. 2021 Jan 7;16(1):e0244817. doi: 10.1371/journal.pone.0244817 (PMC7790432; doi:10.1371/journal.pone.0244817)
Supplement: S4 Table — (XLSX) [file pone.0244817.s009.xlsx]

## Sheet: Sheet1
S4 Table. Proportional distribution of Syndiniales Clades detected over the whole timeframe.
Group	Fraction of Syndiniales [%]
Dino-Group-II-Clade-6_X	24.75
Dino-Group-I-Clade-1_X	15.78
Dino-Group-II-Clade-10-and-11_X	13.07
Dino-Group-II-Clade-1_X	6.45
Dino-Group-II-Clade-14_X	6.04
Dino-Group-II-Clade-5_X	5.88
Dino-Group-II_unclassified	4.94
Dino-Group-I-Clade-4_X	4.82
Dino-Group-III_XX	3.86
Dino-Group-II-Clade-16_X	2.44
Dino-Group-II-Clade-4_X	1.98
Dino-Group-I-Clade-5_X	1.37
Dino-Group-II-Clade-3_X	1.17
Dino-Group-II-Clade-7_X	1.06
Dino-Group-II-Clade-13_X	1.03
Dino-Group-II-Clade-32_X	0.92
Dino-Group-II-Clade-30_X	0.85
Dino-Group-II-Clade-2_X	0.57
Dino-Group-II-Clade-12_X	0.45
Dino-Group-II-Clade-18_X	0.4
Dino-Group-II-Clade-17_X	0.32
Euduboscquella	0.27
Hematodinium	0.26
Dino-Group-II-Clade-52_X	0.24
Dino-Group-II_XX	0.23
Dino-Group-II-Clade-8_X	0.19
Dino-Group-II-Clade-39_X	0.15
Dino-Group-I-Clade-2_X	0.12
Syndinium	0.08
Dino-Group-II-Clade-22_X	0.06
Dino-Group-II-Clade-28_X	0.05
Dino-Group-II-Clade-15_X	0.05
Dino-Group-II-Clade-20_X	0.05
Dino-Group-II-Clade-56_X	0.03
Dino-Group-I-Clade-6_X	0.03
Dino-Group-I-Clade-3_X	0.03
Dino-Group-II-Clade-47_X	0.02
