# Supplementary material for: Host-parasitoid associations in marine planktonic time series: Can metabarcoding help reveal them?
Source: PLoS One. 2021 Jan 7;16(1):e0244817. doi: 10.1371/journal.pone.0244817 (PMC7790432; doi:10.1371/journal.pone.0244817)
Supplement: S5 Table — (XLSX) [file pone.0244817.s010.xlsx]

## Sheet: Sheet2
S5 Table. Potential parasitoids of Guinardia sp. after manual identification.
	OTU	2016-03-15	2016-03-16	2016-03-17	2016-03-18	2016-03-21	2016-03-22	2016-03-23	2016-03-24	2016-03-29	2016-03-30	2016-03-31	2016-04-01	2016-04-04	2016-04-05	2016-04-06	2016-04-07	2016-04-08	2016-04-11	2016-04-12	2016-04-13	2016-04-14	2016-04-15	2016-04-18	2016-04-19	2016-04-20	2016-04-22	2016-04-25	2016-04-26	2016-04-27	2016-04-28	2016-04-29	2016-05-02	2016-05-03	2016-05-06	2016-05-10	2016-05-11	2016-05-12	2016-05-13	2016-05-17	2016-05-18	2016-05-19	2016-05-20	2016-05-23	2016-05-24	2016-05-25	2016-05-26	2016-05-27	2016-05-30
HOST	162	0.0558395	0.0679139	0.0325512	0.122925	0.0133785	0.00522144	0.054868	0.00663647	0.00594796	0.0102297	0.00162101	0.0116225	0.00209591	0.00880611	0	0	0.00257772	0	0	0	0.00592645	0	0	0.00306551	0	0	0.00205639	0	0	0	0	0	0	0.00100468	0.00444678	0	0.00162742	0	0	0	0	0	0	0.00156419	0	0	0	0
HOST	225	1.21147	0.464444	0.470636	1.80049	0.048497	0.0334172	0.41151	0.0348415	0.0386617	0.130428	0.0324202	0.148187	0.0209591	0	0.0178221	0.00758303	0.00515544	0.00712606	0	0.0101657	0	0	0.0197278	0.0306551	0	0	0.00411277	0.00276171	0.00709039	0.0216366	0.0488112	0	0	0.00301405	0.0115616	0.00115646	0.00488226	0.00658198	0.00771545	0.000907194	0	0.00462118	0	0.00469256	0	0	0	0
HOST	725	0.307117	0.223459	0.139699	0.96749	0.0301016	0.01462	0.234713	0.0116138	0.0208178	0.0664928	0.0664613	0.0755463	0.00838364	0	0.0579219	0.0202214	0.0747538	0.00356303	0	0.0203314	0.00296323	0.0203394	0.164398	0.0735722	0.0063804	0.00480169	0	0.0138085	0.00567231	0	0.0264394	0	0	0.00100468	0	0	0	0	0.00110221	0	0	0	0	0	0	0	0	0
HOST	1702	0	0	0	0	0	0	0	0	0	0	0	0	0	0	0	0	0	0	0	0	0	0	0	0	0	0	0	0	0	0	0	0	0	0	0	0	0	0	0	0	0	0	0	0	0	0	0	0
Potential Parasite	76	0.230641	0.164308	0.509969	0.157633	0.543501	0.488727	0.210327	0.653692	0.9829	1.05621	0.972605	0.674105	0.821596	0.700086	0.271788	0.21738	0.255194	0.0890758	0.185568	0.101657	0.0740807	0.09298	0.111791	0.104227	0.0446628	0.0240085	0.0760863	0.0524724	0.0170169	0.0259639	0.0244056	0.0310752	0.0148688	0.150702	0.0373529	0.0462583	0.0683516	0.118476	0.0363729	0.0489885	0.00321781	0.0150188	0.0032467	0.0563107	0.00511535	0.00844999	0.00439027	0.140371
Potential Parasite	212	0	0	0	0	0	0	0	0	0	0	0	0	0	0	0	0	0	0	0	0	0	0	0	0	0	0	0	0	0	0	0	0	0	0	0	0	0	0	0	0	0	0.00115529	0	0	0	0	0	0
Potential Parasite	350	0	0	0.0027126	0	0.00334462	0	0.00609645	0	0	0	0	0.00581125	0	0	0	0	0	0	0	0	0	0	0	0	0	0	0	0	0	0	0	0	0	0	0	0	0	0	0	0	0	0	0	0	0	0	0	0
Potential Parasite	388	0	0	0	0	0	0	0	0	0	0	0	0	0	0	0	0	0	0	0	0	0	0	0	0	0	0	0	0	0	0	0	0	0	0	0	0.00115646	0	0	0	0	0.00160891	0	0	0.00469256	0	0	0.00292684	0.0522313
Potential Parasite	455	0	0	0	0	0	0	0	0	0	0	0	0	0	0	0	0	0	0	0	0	0	0	0	0	0	0	0	0	0	0	0	0	0	0	0	0	0	0	0	0	0	0	0	0	0	0	0	0
Potential Parasite	474	0.0109251	0.0394339	0.0149193	0.0144617	0.0459885	0.0490815	0.027434	0.0547509	0.298885	0.230167	0.201005	0.145281	0.211687	0.268586	0.218321	0.118801	0.159819	0.47032	2.03424	0.426959	1.54088	1.01987	1.27573	1.37335	0.299879	0.403342	0.252935	0.107707	0.0340339	0.095201	0.0264394	0.012948	0.0167274	0.00100468	0	0	0.00162742	0.00329099	0	0	0	0	0	0.00156419	0	0	0.00292684	0
Potential Parasite	583	0.00849731	0.0547693	0.0393327	0.0188003	0.0744178	0.166042	0.228617	0.270436	0.404461	1.16618	0.760253	0.729312	0.73776	0.60542	0.579219	0.2831	0.433057	0.0962018	0.140051	0.0203314	0.0325955	0	0	0	0	0	0	0	0	0.00432732	0	0	0	0	0	0	0	0	0	0	0	0	0	0	0	0	0	0
Potential Parasite	667	0.0194224	0.00657232	0.0040689	0.0115694	0.0150508	0.0177529	0.0121929	0.0447962	0.0267658	0.0281316	0.118334	0.0871688	0.121563	0.165115	0.173766	0.0808857	0.152085	0.174588	0.185568	0.0609942	0.0711174	0.0552069	0.0854869	0.0980963	0.0191412	0.0400141	0.135721	0.176749	0.124791	0.24233	0.237955	0.165734	0.273214	0.281311	0.199216	0.207006	0.119615	0.108603	0.0374751	0.0290302	0.0466583	0.0381247	0.0129868	0.00469256	0.00255768	0	0.00292684	0.00652891
Potential Parasite	918	0.0036417	0.00876309	0.013563	0.00867704	0.00919771	0.0104429	0.00609645	0.00995471	0.00594796	0.00255741	0.00162101	0.00290563	0.00628773	0.0154107	0.0133666	0.0126384	0.00515544	0.0142521	0.00700256	0	0.0118529	0.00871688	0	0.012262	0	0	0.00411277	0.00690427	0.00567231	0.0173093	0	0	0.00929299	0.00401873	0	0.00115646	0	0	0.00440883	0.00635036	0.00321781	0.00924236	0.0097401	0.0406688	0.0102307	0.02535	0.0307319	0.0244834
Potential Parasite	1157	0	0	0.0040689	0	0	0	0	0	0	0	0	0	0	0	0	0	0	0	0	0	0	0.00290563	0	0	0	0	0	0	0	0	0	0	0	0	0	0	0	0	0	0	0	0	0	0	0	0	0	0
Potential Parasite	1187	0.00849731	0.0109539	0.0094941	0.00289235	0	0.00835431	0	0.00331824	0	0	0.00486302	0.0203394	0	0	0.00445553	0	0	0.00712606	0	0	0	0	0	0	0	0	0.00205639	0.00828512	0.00425423	0	0	0.025896	0	0.00703277	0.00622549	0.00346937	0.00162742	0.013164	0	0	0	0	0	0	0	0	0.00146342	0.0293801
Potential Parasite	1254	0	0	0	0	0	0	0	0	0	0	0	0	0	0	0	0	0	0	0	0	0	0	0	0	0	0	0	0	0	0	0	0	0	0	0	0	0	0	0	0	0	0	0	0	0	0	0	0
Potential Parasite	1279	0	0.00876309	0.0081378	0	0.00334462	0.0135757	0.00304822	0.0132729	0.0535316	0.132986	0.149133	0.0755463	0.0356304	0.041829	0.0178221	0	0	0	0.00700256	0.0101657	0.0207426	0.00290563	0.0197278	0.0153275	0.0063804	0.0224079	0.0719735	0.0220936	0.0113446	0.0302912	0.0142366	0	0.0037172	0.00301405	0	0	0	0	0	0	0	0	0	0	0	0	0	0
Potential Parasite	1370	0	0	0	0	0	0	0	0	0	0	0	0	0	0	0	0	0	0	0	0	0	0	0	0	0	0	0.0555224	0.0234745	0.00709039	0.0562551	0.0142366	0.0284856	0.0130102	0.0130609	0.0142297	0.0173469	0.00244113	0.0296189	0.0253508	0.0299374	0.0160891	0.0219506	0.0032467	0	0	0.00281666	0.010244	0.00163223
Potential Parasite	1377	0.00728341	0	0.0040689	0.00723087	0.0075254	0.00939859	0.00609645	0.0116138	0.00892193	0.00511483	0.0226941	0.00581125	0.0398223	0.145301	0.20941	0.0530812	0.128886	0.256538	0.350128	0.0609942	0.0740807	0.13947	0.0723351	0.0705067	0.0255216	0.00480169	0.0102819	0.0234745	0.00425423	0.0173093	0.0223718	0.0025896	0.018586	0.00301405	0.00177871	0.00115646	0	0	0	0	0.00160891	0	0	0	0	0	0	0
Potential Parasite	1493	0	0	0	0	0	0	0	0	0	0	0	0	0	0	0	0	0	0	0	0	0	0	0	0	0	0	0	0	0	0	0	0	0	0	0	0	0	0	0	0	0	0	0	0	0	0	0	0
Potential Parasite	1541	0	0	0	0	0	0	0	0	0	0	0	0	0	0	0	0	0	0	0	0	0	0	0	0	0	0	0	0	0	0	0	0	0	0	0	0	0	0	0	0.000907194	0	0	0	0	0	0	0	0
Potential Parasite	1554	0	0	0	0	0	0	0	0	0	0	0	0	0	0	0	0	0	0	0	0	0	0	0	0	0	0	0	0	0	0	0	0	0	0	0	0	0	0	0	0	0	0	0	0	0	0	0	0
Potential Parasite	1844	0.0012139	0.00219077	0.0094941	0	0	0	0.00914467	0	0	0	0	0	0	0	0	0	0	0	0	0	0	0	0	0	0	0	0	0	0	0	0	0	0	0	0	0	0	0	0	0	0	0	0	0	0	0	0	0
Potential Parasite	1987	0	0.00657232	0	0.00144617	0.00250847	0.00939859	0.00609645	0.0215685	0.0163569	0.0664928	0.00972605	0.0348675	0.0188632	0.0242168	0.0400998	0	0.00773315	0	0	0	0.0118529	0	0	0.00306551	0	0	0	0	0	0	0	0	0	0	0	0	0	0	0	0.000907194	0	0	0.0032467	0.00625675	0.00383651	0	0	0
Potential Parasite	2018	0.0898287	0.0722955	0.242778	0.0390467	0.0242485	0.00939859	0	0.00497735	0	0.00255741	0.00648403	0	0	0	0	0	0	0	0	0	0	0	0	0	0	0	0	0	0	0	0	0	0	0	0	0	0	0	0	0	0	0	0	0	0	0	0	0
Potential Parasite	2033	0	0	0	0	0	0	0.00304822	0	0	0	0	0	0	0	0	0	0	0	0	0	0	0	0	0	0	0	0	0	0	0	0	0	0	0	0	0	0	0	0	0	0	0	0	0	0	0	0	0
Potential Parasite	2074	0	0	0	0.00144617	0	0	0	0	0	0	0	0	0	0	0	0	0	0	0	0	0	0	0	0	0	0	0	0	0	0	0	0	0	0	0	0	0	0	0	0	0	0	0	0	0	0	0	0
Potential Parasite	2156	0	0	0	0	0	0	0	0	0.00297398	0.00511483	0	0	0	0.00440306	0.00445553	0.00505536	0.00257772	0	0.00350128	0	0	0.00581125	0	0	0	0	0	0	0	0.00432732	0	0	0	0	0	0.0104081	0	0	0	0	0	0	0	0	0	0	0.00146342	0
Potential Parasite	2304	0	0	0	0	0	0	0	0	0	0	0	0	0	0	0	0	0	0	0	0	0	0	0	0	0	0	0	0	0	0	0	0	0	0	0	0	0	0	0	0	0	0	0	0	0	0	0	0
Potential Parasite	2349	0	0	0	0	0	0	0	0	0	0	0	0	0	0	0	0	0	0	0	0	0	0	0	0	0	0	0	0	0	0	0	0	0	0	0	0	0	0	0	0	0	0	0	0	0	0	0	0
Potential Parasite	2620	0	0	0	0	0	0	0	0	0	0	0	0	0	0	0	0	0	0	0	0	0	0	0	0	0	0	0	0	0.00283616	0.00432732	0.0142366	0.0051792	0	0.00602809	0.000889355	0	0	0	0	0	0	0	0	0	0	0	0	0
Potential Parasite	512	0	0.00438154	0.0094941	0	0.00250847	0	0	0	0.00297398	0	0	0.0116225	0	0.00440306	0	0	0.00515544	0	0	0	0	0	0	0	0	0	0	0	0	0	0	0	0	0	0	0	0	0	0	0	0	0	0	0	0	0	0	0.00326445
Potential Parasite	633	0	0	0	0	0.0275931	0.0250629	0	0.00165912	0.00297398	0.00255741	0	0.00290563	0	0.00880611	0	0	0	0	0	0	0	0	0	0	0	0	0	0	0	0	0	0	0	0	0	0	0	0	0	0	0	0	0	0	0	0	0	0.00979336
Potential Parasite	762	0	0.00876309	0	0	0	0	0	0.00165912	0.0237918	0.0971817	0.0583563	0.0261506	0.0419182	0.0594413	0.115844	0.224963	0.265505	0.135395	0.157558	0.0914913	0.0385219	0.0552069	0.078911	0.0459826	0.0063804	0.00640225	0	0.00138085	0	0	0	0	0.0018586	0	0	0	0	0	0	0	0	0	0	0.00156419	0.00127884	0	0	0
Potential Parasite	891	0.0012139	0	0.0027126	0.00144617	0.000836155	0.00522144	0	0.00497735	0.00743494	0.00767224	0	0	0	0.00440306	0	0.00505536	0	0	0	0	0	0	0.0131518	0.00306551	0	0	0	0	0	0	0	0	0	0	0	0	0.000813709	0	0	0	0	0	0	0	0	0	0	0
Potential Parasite	982	0.0024278	0.00438154	0.0081378	0.00289235	0.00836155	0.00626573	0.00304822	0.0116138	0.0133829	0.0460335	0.0307992	0.0668294	0.0565895	0.0110076	0.0490109	0.0151661	0.0335103	0.0783867	0.0350128	0.0304971	0.0148161	0	0	0.0367861	0.0191412	0.076827	0.0863682	0.0607575	0.0666496	0.160111	0.0589803	0.0284856	0.0576165	0.103482	0.0560294	0.0601358	0.0390581	0.0394919	0.0187375	0.0163295	0.00160891	0.0115529	0	0.0125135	0	0.00281666	0.00878053	0.0163223
Potential Parasite	1042	0	0.00657232	0	0.00144617	0.00167231	0.00835431	0.00609645	0	0.0342007	0.0562631	0.00648403	0.00290563	0.00838364	0.0132092	0	0.0252768	0.0103109	0.00356303	0	0	0	0	0	0	0	0	0	0	0	0.00432732	0	0	0	0	0	0	0	0	0	0	0	0	0	0	0.00127884	0	0	0.00163223
Potential Parasite	1559	0	0	0	0	0	0.00208858	0	0.00165912	0.0104089	0.0204593	0.0113471	0.00871688	0.00209591	0	0.00445553	0.00252768	0	0	0	0	0	0	0	0	0	0	0	0	0	0	0	0	0	0	0	0	0	0	0	0	0	0	0	0	0	0	0	0
Potential Parasite	1569	0	0	0	0	0	0	0	0	0	0	0	0	0	0	0	0	0	0	0	0	0	0	0	0	0	0	0	0	0	0	0	0	0	0	0	0	0	0	0	0	0	0	0	0	0	0	0	0
Potential Parasite	1709	0.0012139	0	0.0108504	0.00289235	0.037627	0.0678787	0.0335305	0.0663647	0.163569	0.0971817	0.00648403	0	0	0	0	0	0	0	0	0	0	0	0	0	0	0	0	0	0	0	0	0	0	0	0	0	0	0	0	0	0	0	0	0	0	0	0	0
Potential Parasite	1847	0	0	0	0	0	0	0	0	0	0	0	0	0	0	0	0	0	0	0	0	0	0	0	0	0	0	0	0	0	0	0	0	0	0	0	0	0	0	0	0	0	0	0	0	0	0	0	0
Potential Parasite	2734	0	0	0	0	0	0	0	0	0	0	0	0	0	0	0	0	0	0	0	0	0	0	0	0	0	0	0	0	0	0	0	0	0	0	0	0	0	0	0	0	0	0	0	0	0	0	0	0
Potential Parasite	1130	0	0	0	0	0	0	0	0	0	0	0	0	0	0	0	0	0	0	0	0	0	0	0	0	0	0	0	0	0	0	0	0	0	0	0	0	0	0	0	0	0	0	0	0	0	0	0	0
Potential Parasite	929	0.0133529	0	0	0.0274773	0.00418078	0.00522144	0.00609645	0	0.00892193	0.0102297	0.00972605	0	0	0.00440306	0.0133666	0.00252768	0.00257772	0.0106891	0.0105038	0	0.00888968	0	0.170974	0.0674412	0.031902	0.00480169	0.00205639	0.00552341	0.00141808	0.00432732	0.00610141	0	0	0.00602809	0	0.00115646	0.00325484	0	0	0	0	0	0	0	0	0	0	0
Potential Parasite	1203	0.0012139	0	0.0013563	0.00433852	0.000836155	0	0	0	0	0.00255741	0	0	0	0	0	0	0	0	0.00350128	0	0	0	0	0	0	0	0	0	0.00141808	0	0.0020338	0	0	0	0	0	0	0	0	0	0	0.00231059	0	0	0	0	0	0
Potential Parasite	1349	0	0	0	0	0	0	0	0	0	0	0	0	0	0	0	0	0	0	0	0	0	0	0	0	0	0	0	0	0	0	0	0	0	0	0	0	0	0	0.00220442	0	0	0	0	0	0	0.00281666	0.00146342	0
[truncated: 237 more columns]
