# Supplementary material for: Host-parasitoid associations in marine planktonic time series: Can metabarcoding help reveal them?
Source: PLoS One. 2021 Jan 7;16(1):e0244817. doi: 10.1371/journal.pone.0244817 (PMC7790432; doi:10.1371/journal.pone.0244817)
Supplement: S6 Table — (XLSX) [file pone.0244817.s011.xlsx]

## Sheet: Sheet2
S6 Table. Potential parasitoids of Eucampia sp. after manual identification.
	OTU	2016-03-15	2016-03-16	2016-03-17	2016-03-18	2016-03-21	2016-03-22	2016-03-23	2016-03-24	2016-03-29	2016-03-30	2016-03-31	2016-04-01	2016-04-04	2016-04-05	2016-04-06	2016-04-07	2016-04-08	2016-04-11	2016-04-12	2016-04-13	2016-04-14	2016-04-15	2016-04-18	2016-04-19	2016-04-20	2016-04-22	2016-04-25	2016-04-26	2016-04-27	2016-04-28	2016-04-29	2016-05-02	2016-05-03	2016-05-06	2016-05-10	2016-05-11	2016-05-12	2016-05-13	2016-05-17	2016-05-18	2016-05-19	2016-05-20	2016-05-23	2016-05-24	2016-05-25	2016-05-26	2016-05-27	2016-05-30
HOST	OTU_338	0	0	0	0	0	0	0	0	0	0	0	0	0	0	0	0	0	0	0	0	0	0	0	0	0	0	0	0	0	0	0	0	0	0	0	0	0	0	0	0	0	0	0	0	0	0	0	0
Potential Parasite	OTU_697	0	0	0	0	0	0	0	0	0	0	0	0	0	0	0	0	0	0	0	0	0	0	0	0	0	0	0	0	0	0	0	0	0	0	0	0	0	0	0	0	0	0	0	0	0	0	0	0
Potential Parasite	OTU_735	0	0	0	0	0	0	0	0	0	0	0	0	0	0	0	0	0	0	0	0	0	0	0	0	0	0	0	0	0	0	0	0	0	0	0	0	0	0	0	0	0	0	0	0	0	0	0	0
Potential Parasite	OTU_1100	0	0	0	0	0	0	0	0	0	0	0	0	0	0	0	0	0	0	0	0	0	0	0	0	0	0	0	0	0	0	0	0	0	0	0	0	0	0	0	0	0	0	0	0	0	0	0	0
Potential Parasite	OTU_1604	0	0	0	0	0	0	0	0	0	0	0	0	0	0	0	0	0	0	0	0	0	0	0	0	0	0	0	0	0	0	0	0	0	0	0	0	0	0	0	0	0	0	0	0	0	0	0	0
Potential Parasite	OTU_1611	0	0	0	0	0	0	0	0	0	0	0	0	0	0	0	0	0	0	0	0	0	0	0	0	0	0	0	0	0	0	0	0	0	0	0	0	0	0	0	0	0	0	0	0	0	0	0	0
Potential Parasite	OTU_1816	0	0	0	0	0	0	0	0	0	0	0	0	0	0	0	0	0	0	0	0	0	0	0	0	0	0	0	0	0	0	0	0	0	0	0	0	0	0	0	0	0	0	0	0	0	0	0	0
Potential Parasite	OTU_76	0.230641	0.164308	0.509969	0.157633	0.543501	0.488727	0.210327	0.653692	0.9829	1.05621	0.972605	0.674105	0.821596	0.700086	0.271788	0.21738	0.255194	0.0890758	0.185568	0.101657	0.0740807	0.09298	0.111791	0.104227	0.0446628	0.0240085	0.0760863	0.0524724	0.0170169	0.0259639	0.0244056	0.0310752	0.0148688	0.150702	0.0373529	0.0462583	0.0683516	0.118476	0.0363729	0.0489885	0.00321781	0.0150188	0.0032467	0.0563107	0.00511535	0.00844999	0.00439027	0.140371
Potential Parasite	OTU_131	0.182085	0.096394	0.284823	0.186556	0.17392	0.284046	0.201183	0.464553	0.10855	0.219938	0.118334	0.171432	0.14881	0.217951	0.16931	0.0404428	0.14693	0.0498824	0.0210077	0.0101657	0.0385219	0.0435844	0.00657592	0.0459826	0.031902	0.062422	0.133665	0.0911363	0.0680677	0.147129	0.0691493	0.152786	0.237901	0.240119	0.0978291	0.0566664	0.0553322	0.0921477	0.112425	0.037195	0.051485	0.0231059	0.00811675	0.0156419	0.00511535	0.0112667	0.00292684	0.0277479
Potential Parasite	OTU_212	0	0	0	0	0	0	0	0	0	0	0	0	0	0	0	0	0	0	0	0	0	0	0	0	0	0	0	0	0	0	0	0	0	0	0	0	0	0	0	0	0	0.00115529	0	0	0	0	0	0
Potential Parasite	OTU_300	0	0	0.0013563	0.00144617	0	0.00313286	0	0.00331824	0	0.00255741	0.00648403	0	0.00628773	0.00440306	0.00445553	0	0.00257772	0.00356303	0.00350128	0	0	0	0	0	0	0	0	0	0.00567231	0	0	0	0	0	0	0	0	0	0.00440883	0.000907194	0.00321781	0.00115529	0	0.0218986	0.00639419	0.0112667	0	0.0130578
Potential Parasite	OTU_455	0	0	0	0	0	0	0	0	0	0	0	0	0	0	0	0	0	0	0	0	0	0	0	0	0	0	0	0	0	0	0	0	0	0	0	0	0	0	0	0	0	0	0	0	0	0	0	0
Potential Parasite	OTU_583	0.00849731	0.0547693	0.0393327	0.0188003	0.0744178	0.166042	0.228617	0.270436	0.404461	1.16618	0.760253	0.729312	0.73776	0.60542	0.579219	0.2831	0.433057	0.0962018	0.140051	0.0203314	0.0325955	0	0	0	0	0	0	0	0	0.00432732	0	0	0	0	0	0	0	0	0	0	0	0	0	0	0	0	0	0
Potential Parasite	OTU_739	0	0	0	0	0	0	0	0	0	0	0	0	0	0	0	0	0	0	0	0	0	0	0	0	0	0	0	0	0	0	0	0	0	0	0	0	0	0	0	0	0	0	0	0	0	0	0	0
Potential Parasite	OTU_849	0	0	0	0	0	0	0	0	0	0	0	0	0	0	0	0	0	0	0	0	0	0	0	0	0	0	0	0	0	0	0	0	0	0	0	0	0	0	0	0	0	0	0	0	0	0	0	0
Potential Parasite	OTU_940	0.0012139	0.00657232	0	0.00144617	0.00250847	0.00104429	0.00914467	0	0	0	0	0.00290563	0	0	0	0	0.00257772	0	0	0	0	0	0	0	0	0	0	0	0	0.00432732	0	0.0025896	0	0	0.00177871	0	0	0	0	0	0	0	0	0	0	0	0	0
Potential Parasite	OTU_1091	0	0	0	0.00723087	0	0.00104429	0.0121929	0	0.00892193	0.0153445	0.00810504	0.00290563	0	0	0	0.00252768	0	0	0	0	0	0	0	0	0	0	0	0	0	0	0	0.0051792	0	0	0.000889355	0	0	0	0	0	0	0	0	0	0	0	0	0
Potential Parasite	OTU_1268	0	0	0	0	0	0	0	0	0	0	0	0	0	0	0	0	0	0	0	0	0	0	0	0	0	0	0	0	0	0	0	0	0	0	0	0	0	0	0	0	0	0	0	0.00156419	0.00127884	0	0	0.0554957
Potential Parasite	OTU_1370	0	0	0	0	0	0	0	0	0	0	0	0	0	0	0	0	0	0	0	0	0	0	0	0	0	0	0.0555224	0.0234745	0.00709039	0.0562551	0.0142366	0.0284856	0.0130102	0.0130609	0.0142297	0.0173469	0.00244113	0.0296189	0.0253508	0.0299374	0.0160891	0.0219506	0.0032467	0	0	0.00281666	0.010244	0.00163223
Potential Parasite	OTU_1421	0	0	0	0	0	0	0	0	0	0	0	0	0	0	0	0	0	0	0	0	0.00592645	0	0	0	0	0	0	0	0	0	0	0	0	0	0	0	0	0.00329099	0	0	0	0	0	0	0	0	0	0
Potential Parasite	OTU_1506	0	0	0	0	0	0	0	0	0	0	0	0	0	0	0	0	0	0	0	0	0	0	0	0	0	0	0	0	0	0	0	0	0	0	0	0	0	0	0	0	0	0	0	0	0	0	0	0
Potential Parasite	OTU_1532	0	0	0	0	0	0	0	0	0	0	0	0	0	0	0	0	0	0	0	0	0	0	0	0	0	0	0	0	0	0	0	0	0	0	0	0	0	0	0	0	0	0	0	0	0	0	0	0
Potential Parasite	OTU_1554	0	0	0	0	0	0	0	0	0	0	0	0	0	0	0	0	0	0	0	0	0	0	0	0	0	0	0	0	0	0	0	0	0	0	0	0	0	0	0	0	0	0	0	0	0	0	0	0
Potential Parasite	OTU_1973	0	0	0	0	0	0	0	0	0	0	0	0	0	0	0	0	0	0	0	0	0	0	0	0	0	0	0	0	0	0	0	0	0	0	0	0	0	0	0	0	0	0	0	0	0	0	0	0
Potential Parasite	OTU_2032	0	0	0	0.00289235	0	0	0	0	0.00148699	0	0	0	0	0	0	0	0	0	0	0	0	0	0	0	0	0	0	0	0	0	0	0	0	0	0	0	0	0	0	0	0	0	0	0	0	0	0	0
Potential Parasite	OTU_2074	0	0	0	0.00144617	0	0	0	0	0	0	0	0	0	0	0	0	0	0	0	0	0	0	0	0	0	0	0	0	0	0	0	0	0	0	0	0	0	0	0	0	0	0	0	0	0	0	0	0
Potential Parasite	OTU_2163	0	0	0	0	0	0	0	0	0	0	0	0	0	0	0	0	0	0	0	0	0	0	0	0	0	0	0	0	0	0	0	0	0	0	0	0	0	0	0	0	0	0	0	0	0	0	0	0
Potential Parasite	OTU_2620	0	0	0	0	0	0	0	0	0	0	0	0	0	0	0	0	0	0	0	0	0	0	0	0	0	0	0	0	0.00283616	0.00432732	0.0142366	0.0051792	0	0.00602809	0.000889355	0	0	0	0	0	0	0	0	0	0	0	0	0
Potential Parasite	OTU_512	0	0.00438154	0.0094941	0	0.00250847	0	0	0	0.00297398	0	0	0.0116225	0	0.00440306	0	0	0.00515544	0	0	0	0	0	0	0	0	0	0	0	0	0	0	0	0	0	0	0	0	0	0	0	0	0	0	0	0	0	0	0.00326445
Potential Parasite	OTU_633	0	0	0	0	0.0275931	0.0250629	0	0.00165912	0.00297398	0.00255741	0	0.00290563	0	0.00880611	0	0	0	0	0	0	0	0	0	0	0	0	0	0	0	0	0	0	0	0	0	0	0	0	0	0	0	0	0	0	0	0	0	0.00979336
Potential Parasite	OTU_762	0	0.00876309	0	0	0	0	0	0.00165912	0.0237918	0.0971817	0.0583563	0.0261506	0.0419182	0.0594413	0.115844	0.224963	0.265505	0.135395	0.157558	0.0914913	0.0385219	0.0552069	0.078911	0.0459826	0.0063804	0.00640225	0	0.00138085	0	0	0	0	0.0018586	0	0	0	0	0	0	0	0	0	0	0.00156419	0.00127884	0	0	0
Potential Parasite	OTU_891	0.0012139	0	0.0027126	0.00144617	0.000836155	0.00522144	0	0.00497735	0.00743494	0.00767224	0	0	0	0.00440306	0	0.00505536	0	0	0	0	0	0	0.0131518	0.00306551	0	0	0	0	0	0	0	0	0	0	0	0	0.000813709	0	0	0	0	0	0	0	0	0	0	0
Potential Parasite	OTU_982	0.0024278	0.00438154	0.0081378	0.00289235	0.00836155	0.00626573	0.00304822	0.0116138	0.0133829	0.0460335	0.0307992	0.0668294	0.0565895	0.0110076	0.0490109	0.0151661	0.0335103	0.0783867	0.0350128	0.0304971	0.0148161	0	0	0.0367861	0.0191412	0.076827	0.0863682	0.0607575	0.0666496	0.160111	0.0589803	0.0284856	0.0576165	0.103482	0.0560294	0.0601358	0.0390581	0.0394919	0.0187375	0.0163295	0.00160891	0.0115529	0	0.0125135	0	0.00281666	0.00878053	0.0163223
Potential Parasite	OTU_1042	0	0.00657232	0	0.00144617	0.00167231	0.00835431	0.00609645	0	0.0342007	0.0562631	0.00648403	0.00290563	0.00838364	0.0132092	0	0.0252768	0.0103109	0.00356303	0	0	0	0	0	0	0	0	0	0	0	0.00432732	0	0	0	0	0	0	0	0	0	0	0	0	0	0	0.00127884	0	0	0.00163223
Potential Parasite	OTU_1559	0	0	0	0	0	0.00208858	0	0.00165912	0.0104089	0.0204593	0.0113471	0.00871688	0.00209591	0	0.00445553	0.00252768	0	0	0	0	0	0	0	0	0	0	0	0	0	0	0	0	0	0	0	0	0	0	0	0	0	0	0	0	0	0	0	0
Potential Parasite	OTU_1569	0	0	0	0	0	0	0	0	0	0	0	0	0	0	0	0	0	0	0	0	0	0	0	0	0	0	0	0	0	0	0	0	0	0	0	0	0	0	0	0	0	0	0	0	0	0	0	0
Potential Parasite	OTU_1709	0.0012139	0	0.0108504	0.00289235	0.037627	0.0678787	0.0335305	0.0663647	0.163569	0.0971817	0.00648403	0	0	0	0	0	0	0	0	0	0	0	0	0	0	0	0	0	0	0	0	0	0	0	0	0	0	0	0	0	0	0	0	0	0	0	0	0
Potential Parasite	OTU_1847	0	0	0	0	0	0	0	0	0	0	0	0	0	0	0	0	0	0	0	0	0	0	0	0	0	0	0	0	0	0	0	0	0	0	0	0	0	0	0	0	0	0	0	0	0	0	0	0
Potential Parasite	OTU_2734	0	0	0	0	0	0	0	0	0	0	0	0	0	0	0	0	0	0	0	0	0	0	0	0	0	0	0	0	0	0	0	0	0	0	0	0	0	0	0	0	0	0	0	0	0	0	0	0
[truncated: 236 more columns]
